# Supplementary material for: Resonator nanophotonic standing-wave array trap for single-molecule manipulation and measurement
Source: Nat Commun. 2022 Jan 10;13:77. doi: 10.1038/s41467-021-27709-3 (PMC8748738; doi:10.1038/s41467-021-27709-3)
Supplement: Supplementary file 7 — Source Data [file 41467_2021_27709_MOESM7_ESM.xlsx]

## Sheet: Figure 2
Figure 2a (top)											Figure 2a (bottom)											Figure 2b								Figure 2c
Input power 1.26 W		Input power 0.63 W		Input power 0.32 W		Input power 0.16 W		Input power 0.06 W			Input power 1.26 W		Input power 0.63 W		Input power 0.32 W		Input power 0.16 W		Input power 0.06 W												Microheater 1 power (W)		Microheater 2 power (W)		Normalized output 1 laser power
Microheater phase tuning (2π)	Laser intensity at fluid pool (a.u.)	Microheater phase tuning (2π)	Laser intensity at fluid pool (a.u.)	Microheater phase tuning (2π)	Laser intensity at fluid pool (a.u.)	Microheater phase tuning (2π)	Laser intensity at fluid pool (a.u.)	Microheater phase tuning (2π)	Laser intensity at fluid pool (a.u.)		Microheater phase tuning (2π)	Normalized return power	Microheater phase tuning (2π)	Normalized return power	Microheater phase tuning (2π)	Normalized return power	Microheater phase tuning (2π)	Normalized return power	Microheater phase tuning (2π)	Normalized return power		Time (s)	Microheater 1 power (W)	Microheater 2 power (W)	Microheaters 1 & 2 power (W)		Time (s)	Bead position (μm)		Time (μs)	No overshoot	Overshoot voltage to microheater 2	No overshoot	Overshoot voltage to microheater 2	No overshoot	Overshoot voltage to microheater 2
1.99835	1.13	1.99945	0.82011	1.99897	0.685	1.99968	0.263	1.99821	0.066		1.9997	0.95864	1.99978	0.62594	1.99796	0.34166	1.99873	0.16297	1.99821	0.06276		0	0	0.56125	0.56125		0	-4.18191e-05		0	0.01915	0.01927	4.864e-06	6.84e-05	0.95726	0.93333
1.99823	1.11889	1.99858	0.83633	1.99839	0.65	1.99771	0.277	1.99585	0.066		1.99874	0.95665	1.99847	0.62794	1.99704	0.34428	1.99872	0.16302	1.99813	0.06093		0.0003996	0.000561255	0.56069	0.56125		0.00186	-0.000645627		0.2	0.01825	0.01987	3.04e-05	7.6e-06	0.95726	0.97143
1.99658	1.13356	1.9987	0.82211	1.99833	0.656	1.99667	0.269	1.99613	0.068		1.99749	0.96339	1.99961	0.62598	1.99801	0.34474	1.99789	0.16555	1.99698	0.06167		0.000799201	0.00112	0.56013	0.56125		0.00372	0.00265		0.4	0.01915	0.01844	4.864e-06	6.84e-05	0.97436	0.9619
1.99484	1.11333	1.99782	0.833	1.99474	0.683	1.99639	0.285	1.99408	0.074		1.99399	0.95746	1.99587	0.62217	1.99444	0.34421	1.9962	0.16535	1.99702	0.0621		0.0012	0.00168	0.55957	0.56125		0.00558	0.00107		0.6	0.02008	0.02005	1.216e-06	6.84e-05	0.97436	0.9619
1.99604	1.10367	1.99467	0.82189	1.99368	0.681	1.9943	0.287	1.99354	0.074		1.99565	0.96674	1.99431	0.62585	1.99423	0.34351	1.99595	0.16592	1.99928	0.06153		0.0016	0.00225	0.559	0.56125		0.00743	0.0078		0.8	0.02135	0.01947	3.04e-05	7.6e-06	0.95726	0.94286
1.99518	1.116	1.99405	0.82333	1.99252	0.682	1.99243	0.291	1.99116	0.072		1.99367	0.96467	1.99401	0.62054	1.99134	0.34213	1.99379	0.16494	1.99702	0.06152		0.002	0.00281	0.55844	0.56125		0.00929	0.00223		1	0.01766	0.01784	5.9584e-05	6.84e-05	0.95726	0.94286
1.99232	1.11333	1.99405	0.80967	1.99136	0.692	1.99221	0.293	1.99098	0.078		1.99384	0.96556	1.9927	0.62085	1.99264	0.34438	1.99144	0.16633	1.99416	0.06015		0.0024	0.00337	0.55788	0.56125		0.01115	0.00914		1.2	0.02039	0.01962	4.864e-06	7.6e-06	0.96581	0.9619
1.9921	1.13511	1.99144	0.835	1.98958	0.694	1.99138	0.297	1.98934	0.078		1.99226	0.96734	1.99072	0.62341	1.99004	0.3463	1.98978	0.16582	1.99352	0.06029		0.0028	0.00393	0.55732	0.56125		0.01301	-0.00212		1.4	0.01977	0.02079	0	7.6e-06	0.96581	0.9619
1.98925	1.15067	1.99143	0.84056	1.99051	0.7	1.98809	0.313	1.98832	0.074		1.98997	0.97019	1.99143	0.62031	1.9878	0.34306	1.98905	0.16415	1.9917	0.06044		0.0032	0.00449	0.55676	0.56125		0.01487	0.00628		1.6	0.01977	0.0192	0	7.6e-06	0.95726	0.94286
1.98787	1.13889	1.98976	0.85744	1.98638	0.712	1.98831	0.303	1.98709	0.082		1.98966	0.97412	1.98977	0.62126	1.9878	0.3432	1.98903	0.16602	1.98611	0.05858		0.0036	0.00505	0.5562	0.56125		0.01673	0.0063		1.8	0.01946	0.02035	1.216e-06	7.6e-06	0.97436	0.97143
1.98884	1.10444	1.98699	0.84256	1.98487	0.714	1.98744	0.323	1.98627	0.086		1.98791	0.96753	1.98736	0.61864	1.98576	0.3415	1.98658	0.16544	1.98491	0.05959		0.004	0.00561	0.55564	0.56125		0.01859	0.00697		2	0.01885	0.01919	1.0944e-05	0.00019	0.94872	0.9619
1.98477	1.08711	1.98606	0.86589	1.98576	0.724	1.98398	0.331	1.98521	0.084		1.98644	0.96661	1.98739	0.61932	1.98365	0.34385	1.98602	0.16553	1.98547	0.06002		0.0044	0.00617	0.55508	0.56125		0.02045	0.01185		2.2	0.01855	0.01684	1.9456e-05	3.04e-05	0.94872	0.95238
1.98184	1.12156	1.98421	0.85278	1.98417	0.728	1.98481	0.307	1.98292	0.086		1.98603	0.97819	1.98408	0.61906	1.98458	0.34219	1.98518	0.16356	1.98582	0.05969		0.0048	0.00674	0.55451	0.56125		0.0223	0.00419		2.4	0.01946	0.01908	1.216e-06	0.0001216	0.94872	0.98095
1.98406	1.07711	1.98678	0.85611	1.98413	0.746	1.98416	0.321	1.9809	0.094		1.98342	0.97367	1.98172	0.61988	1.98212	0.34474	1.98383	0.16291	1.98522	0.05739		0.00519	0.0073	0.55395	0.56125		0.02416	0.0078		2.6	0.01915	0.01815	4.864e-06	6.84e-05	0.93162	0.97143
1.98355	1.08178	1.98376	0.85611	1.98423	0.73	1.98036	0.335	1.98153	0.092		1.98104	0.96116	1.98232	0.61854	1.98054	0.3415	1.98176	0.16711	1.98514	0.05884		0.00559	0.00786	0.55339	0.56125		0.02602	0.0112		2.8	0.01795	0.01869	4.3776e-05	3.04e-05	0.95726	0.97143
1.98112	1.10744	1.98164	0.85256	1.98108	0.748	1.98149	0.325	1.97781	0.094		1.98253	0.96745	1.98271	0.61821	1.98199	0.34136	1.98137	0.16567	1.98179	0.05834		0.00599	0.00842	0.55283	0.56125		0.02788	0.02265		3	0.01885	0.01782	1.0944e-05	6.84e-05	0.95726	0.97143
1.98093	1.09222	1.97951	0.85867	1.97769	0.75	1.97907	0.343	1.97771	0.102		1.98039	0.97216	1.9811	0.62013	1.97926	0.34159	1.9782	0.16469	1.98024	0.05618		0.00639	0.00898	0.55227	0.56125		0.02974	0.01915		3.2	0.01915	0.01974	4.864e-06	7.6e-06	0.95726	0.9619
1.98025	1.07389	1.97839	0.85122	1.97764	0.772	1.97829	0.347	1.97782	0.102		1.97951	0.97499	1.98082	0.61848	1.97702	0.33942	1.97609	0.16349	1.97918	0.05766		0.00679	0.00954	0.55171	0.56125		0.0316	0.01403		3.4	0.01977	0.01987	0	7.6e-06	0.94017	0.9619
1.97645	1.09333	1.97807	0.84633	1.97467	0.778	1.97617	0.345	1.97663	0.104		1.97928	0.97906	1.97743	0.61948	1.97795	0.34035	1.97654	0.16196	1.97619	0.05703		0.00719	0.0101	0.55115	0.56125		0.03346	0.0147		3.6	0.01885	0.01912	1.0944e-05	3.04e-05	0.95726	0.95238
1.97411	1.08322	1.9769	0.88122	1.97354	0.768	1.97683	0.363	1.9738	0.112		1.97645	0.98602	1.97751	0.61906	1.97427	0.33925	1.97681	0.16455	1.97494	0.05779		0.00759	0.01066	0.55059	0.56125		0.03532	0.01494		3.8	0.01915	0.02004	4.864e-06	7.6e-06	0.95726	0.97143
1.97306	1.10333	1.97421	0.87133	1.97463	0.786	1.97384	0.375	1.97363	0.11		1.97399	0.9732	1.97614	0.61921	1.97326	0.33861	1.97461	0.1629	1.97781	0.05712		0.00799	0.01123	0.55002	0.56125		0.03717	0.01635		4	0.01946	0.02107	1.216e-06	0.0001216	0.96581	0.94286
1.97223	1.08022	1.97311	0.88289	1.973	0.804	1.9725	0.367	1.97166	0.122		1.97328	0.98506	1.97442	0.62316	1.97183	0.34061	1.97506	0.16284	1.97513	0.05615		0.00839	0.01179	0.54946	0.56125		0.03903	0.01978		4.2	0.01736	0.019	7.7824e-05	0	0.95726	0.9619
1.97273	1.05989	1.97204	0.87244	1.97115	0.812	1.97148	0.383	1.96942	0.128		1.97167	0.97543	1.97399	0.6272	1.97226	0.33784	1.97427	0.16314	1.97181	0.05767		0.00879	0.01235	0.5489	0.56125		0.04089	0.02429		4.4	0.01915	0.02123	4.864e-06	7.6e-06	0.97436	0.9619
1.97137	1.06778	1.97086	0.87944	1.97061	0.814	1.96955	0.375	1.96884	0.126		1.97045	0.9753	1.97184	0.62635	1.9704	0.33894	1.97123	0.16227	1.97161	0.05767		0.00919	0.01291	0.54834	0.56125		0.04275	0.02619		4.6	0.01946	0.01764	1.216e-06	6.84e-05	0.97436	0.95238
1.97085	1.06511	1.97017	0.87489	1.96895	0.802	1.9707	0.399	1.96727	0.138		1.97102	0.97541	1.97022	0.62643	1.9698	0.33957	1.97196	0.16234	1.97135	0.05752		0.00959	0.01347	0.54778	0.56125		0.04461	0.02539		4.8	0.01946	0.02021	1.216e-06	7.6e-06	0.95726	0.97143
1.97117	1.08356	1.96938	0.88311	1.96689	0.818	1.96762	0.405	1.96542	0.146		1.97008	0.96918	1.97136	0.62974	1.9673	0.33747	1.96729	0.16317	1.96818	0.05808		0.00999	0.01403	0.54722	0.56125		0.04647	0.02597		5	0.01885	0.02055	1.0944e-05	3.04e-05	0.95726	0.9619
1.96942	1.07189	1.96812	0.89333	1.96543	0.824	1.96695	0.422	1.96603	0.14		1.96862	0.97566	1.96886	0.63185	1.96427	0.33684	1.96762	0.15839	1.96846	0.05829		0.01039	0.01459	0.54666	0.56125		0.04833	0.03169		5.2	0.01795	0.01827	4.3776e-05	7.6e-06	0.97436	0.9619
1.9651	1.08022	1.9693	0.90289	1.96561	0.833	1.96517	0.428	1.96417	0.152		1.96749	0.97225	1.9673	0.63367	1.96546	0.33772	1.96578	0.15784	1.96645	0.05763		0.01079	0.01515	0.5461	0.56125		0.05019	0.0316		5.4	0.02008	0.01998	1.216e-06	3.04e-05	0.95726	0.9619
1.96539	1.07011	1.96727	0.88211	1.9636	0.845	1.96398	0.43	1.96254	0.15		1.96553	0.96273	1.9681	0.63689	1.96391	0.33846	1.96472	0.16129	1.96458	0.05451		0.01119	0.01572	0.54553	0.56125		0.05204	0.03525		5.6	0.01766	0.01668	5.9584e-05	6.84e-05	0.96581	0.95238
1.96245	1.086	1.9646	0.91144	1.96389	0.845	1.9614	0.438	1.96316	0.152		1.96559	0.9609	1.96497	0.63064	1.96184	0.34119	1.96269	0.16012	1.96222	0.05772		0.01159	0.01628	0.54497	0.56125		0.0539	0.03323		5.8	0.01679	0.0161	0.0001216	0.00019	0.94872	0.97143
1.95952	1.082	1.96217	0.89256	1.96216	0.859	1.96206	0.426	1.96045	0.16		1.96476	0.96863	1.96344	0.63322	1.9606	0.33592	1.96138	0.1587	1.96419	0.05602		0.01199	0.01684	0.54441	0.56125		0.05576	0.03194		6	0.00199	0.00179	0.0092	0.03211	0.94872	0.95238
1.96124	1.10344	1.96051	0.90622	1.9594	0.854	1.96044	0.468	1.95841	0.178		1.96239	0.96949	1.9622	0.62946	1.95952	0.33597	1.96176	0.15854	1.96096	0.057		0.01239	0.0174	0.54385	0.56125		0.05762	0.03353		6.2	3.04e-05	3.40325e-05	0.02183	0.12258	0.96581	0.9619
1.95971	1.08222	1.96086	0.88489	1.95876	0.887	1.95728	0.462	1.95715	0.186		1.96181	0.94927	1.9603	0.63084	1.95857	0.336	1.96016	0.16055	1.95773	0.05698		0.01279	0.01796	0.54329	0.56125		0.05948	0.03755		6.4	1.9e-06	3.04e-05	0.01608	0.10944	0.98291	0.97143
1.95642	1.10067	1.9593	0.90222	1.95796	0.879	1.95856	0.47	1.95586	0.184		1.95948	0.95655	1.96015	0.63213	1.95545	0.33545	1.95738	0.15997	1.9583	0.05683		0.01319	0.01852	0.54273	0.56125		0.06134	0.03573		6.6	7.6e-06	0.000282985	0.01366	0.12258	0.96581	0.97143
1.9562	1.09933	1.95881	0.888	1.95586	0.908	1.95658	0.494	1.95416	0.194		1.95928	0.95228	1.95893	0.62654	1.95591	0.33605	1.95857	0.15849	1.95603	0.05767		0.01359	0.01908	0.54217	0.56125		0.0632	0.04032		6.8	5.1376e-05	2.52135e-05	0.0178	0.14057	0.96581	1
1.9557	1.07678	1.95914	0.91944	1.95584	0.887	1.95324	0.506	1.95327	0.214		1.95817	0.95439	1.95872	0.62692	1.9554	0.33612	1.95471	0.1571	1.95552	0.05615		0.01399	0.01964	0.54161	0.56125		0.06506	0.04159		7	2.4624e-05	3.29404e-05	0.0184	0.15541	0.95726	0.98095
1.9555	1.08767	1.95848	0.926	1.9529	0.91	1.95479	0.512	1.95149	0.208		1.95675	0.94103	1.95635	0.6277	1.95185	0.33422	1.95286	0.15652	1.95703	0.0556		0.01439	0.02021	0.54104	0.56125		0.06691	0.04811		7.2	3.04e-07	3.8173e-06	0.01961	0.16647	0.95726	0.99048
1.95468	1.10433	1.95594	0.90878	1.94989	0.936	1.95205	0.514	1.95128	0.212		1.95517	0.94354	1.95646	0.62559	1.95283	0.33444	1.95344	0.15785	1.95381	0.05643		0.01479	0.02077	0.54048	0.56125		0.06877	0.04579		7.4	7.6e-06	3.708e-05	0.019	0.16423	0.93162	0.9619
1.95212	1.11067	1.95334	0.93589	1.95056	0.942	1.95186	0.542	1.94977	0.218		1.9549	0.94737	1.95457	0.62664	1.95013	0.33369	1.95204	0.15732	1.95227	0.05588		0.01518	0.02133	0.53992	0.56125		0.07063	0.05201		7.6	2.736e-06	5.31342e-06	0.02024	0.16423	0.93162	0.95238
1.94953	1.09356	1.95418	0.91089	1.94928	0.934	1.95023	0.57	1.94863	0.218		1.95422	0.94356	1.95223	0.62362	1.94825	0.33349	1.95127	0.15687	1.95315	0.05588		0.01558	0.02189	0.53936	0.56125		0.07249	0.04627		7.8	1.4896e-05	1.7125e-07	0.0187	0.13647	0.91453	0.90476
1.94951	1.12156	1.95273	0.93189	1.94803	0.947	1.94904	0.552	1.94814	0.23		1.9517	0.93609	1.95105	0.6252	1.94899	0.33628	1.95049	0.15501	1.95048	0.05683		0.01598	0.02245	0.5388	0.56125		0.07435	0.05218		8	2.4624e-05	1.48859e-05	0.0184	0.0822	0.93162	0.85714
1.94901	1.08556	1.9514	0.955	1.949	0.968	1.94752	0.582	1.94524	0.246		1.95071	0.93825	1.94975	0.62493	1.94858	0.335	1.94944	0.15667	1.95009	0.05655		0.01638	0.02301	0.53824	0.56125		0.07621	0.04929		8.2	3.6784e-05	0.0001079	0.0181	0.04275	0.88889	0.81905
1.95017	1.07389	1.9493	0.94178	1.94614	0.966	1.94646	0.6	1.94485	0.252		1.94916	0.93848	1.94968	0.62089	1.94569	0.33646	1.94755	0.15667	1.94967	0.05506		0.01678	0.02357	0.53768	0.56125		0.07807	0.05948		8.4	3.04e-07	1.30904e-05	0.01961	0.03113	0.88889	0.74286
1.94817	1.09867	1.9476	0.95089	1.94382	1.024	1.94366	0.62	1.94409	0.264		1.94814	0.92321	1.94844	0.61734	1.94531	0.33473	1.94537	0.15697	1.94845	0.056		0.01718	0.02413	0.53712	0.56125		0.07993	0.056		8.6	1.4896e-05	2.03393e-05	0.02087	0.03113	0.86325	0.65714
1.94629	1.09433	1.94797	0.95467	1.94368	0.996	1.94428	0.628	1.94226	0.284		1.94652	0.93392	1.94614	0.61697	1.9444	0.3352	1.94323	0.15543	1.94541	0.05617		0.01758	0.0247	0.53655	0.56125		0.08178	0.05632		8.8	3.04e-07	2.36507e-07	0.01961	0.02828	0.86325	0.6
1.94548	1.088	1.94648	0.96089	1.94058	1.006	1.94273	0.653	1.94186	0.275		1.94602	0.93716	1.94503	0.61669	1.94301	0.33473	1.94172	0.15371	1.94201	0.05559		0.01798	0.02526	0.53599	0.56125		0.08364	0.0596		9	3.04e-07	1.09135e-05	0.01992	0.02736	0.83761	0.51429
1.94305	1.08889	1.94569	0.95044	1.93881	1.026	1.94112	0.635	1.94049	0.28		1.9451	0.91637	1.9449	0.61303	1.94181	0.33549	1.94108	0.15543	1.94161	0.05631		0.01838	0.02582	0.53543	0.56125		0.0855	0.06008		9.2	2.736e-06	2.4491e-05	0.01931	0.02557	0.82906	0.42857
1.94021	1.10956	1.94235	0.94844	1.93901	1.022	1.94158	0.669	1.93942	0.306		1.94312	0.92836	1.94431	0.61504	1.9391	0.33433	1.9408	0.15328	1.94149	0.05572		0.01878	0.02638	0.53487	0.56125		0.08736	0.06016		9.4	2.736e-06	7.84077e-05	0.01931	0.02216	0.81197	0.35238
1.93997	1.09767	1.94253	0.96422	1.93744	1.034	1.93987	0.667	1.93736	0.296		1.9417	0.92315	1.94001	0.61554	1.93608	0.33312	1.94001	0.15596	1.93977	0.05614		0.01918	0.02694	0.53431	0.56125		0.08922	0.06411		9.6	2.736e-06	3.09936e-06	0.01931	0.02135	0.80342	0.29524
1.93868	1.11022	1.94184	0.97544	1.9367	1.046	1.9374	0.685	1.93653	0.328		1.94074	0.9261	1.93972	0.61277	1.93515	0.33329	1.93821	0.15432	1.93972	0.05545		0.01958	0.0275	0.53375	0.56125		0.09108	0.06285		9.8	3.04e-07	2.39566e-05	0.01992	0.02135	0.76923	0.24762
1.93597	1.11711	1.94094	0.97378	1.93557	1.078	1.93704	0.691	1.93487	0.334		1.93868	0.92276	1.93766	0.61703	1.93594	0.32912	1.93811	0.15298	1.93946	0.05559		0.01998	0.02806	0.53319	0.56125		0.09294	0.06256		10	7.6e-06	0.000126529	0.02055	0.02383	0.76068	0.20952
1.93872	1.119	1.93925	0.98344	1.93479	1.088	1.93472	0.698	1.93174	0.34		1.93819	0.9219	1.93671	0.61815	1.93527	0.33683	1.93594	0.15327	1.93814	0.05588		0.02038	0.02862	0.53263	0.56125		0.0948	0.06465		10.2	3.6784e-05	9.39837e-06	0.02151	0.02216	0.74359	0.2
1.93695	1.08667	1.93789	0.95989	1.93318	1.098	1.9329	0.696	1.93055	0.354		1.93714	0.91232	1.93777	0.61593	1.93182	0.33566	1.9337	0.15189	1.93644	0.05482		0.02078	0.02919	0.53206	0.56125		0.09665	0.065		10.4	1.4896e-05	2.77299e-05	0.0187	0.01977	0.7265	0.17143
1.93479	1.12811	1.93575	0.97222	1.9298	1.092	1.93316	0.713	1.92885	0.384		1.93617	0.9172	1.93678	0.61825	1.93236	0.33067	1.93238	0.15346	1.93328	0.05517		0.02118	0.02975	0.5315	0.56125		0.09851	0.077		10.6	7.6e-06	2.12438e-05	0.02055	0.02216	0.71795	0.14286
1.9353	1.12489	1.93321	0.98089	1.93018	1.112	1.93042	0.755	1.92935	0.38		1.93321	0.91864	1.93447	0.61872	1.92956	0.33154	1.93032	0.15074	1.9325	0.05491		0.02158	0.03031	0.53094	0.56125		0.10037	0.07237		10.8	2.736e-06	5.12566e-07	0.01931	0.01977	0.7094	0.12381
1.93166	1.09544	1.93095	0.98111	1.93014	1.134	1.92933	0.755	1.92811	0.412		1.93377	0.92086	1.93355	0.62044	1.9281	0.3322	1.92887	0.15211	1.93082	0.05588		0.02198	0.03087	0.53038	0.56125		0.10223	0.08108		11	3.04e-07	8.61241e-06	0.01992	0.02135	0.67521	0.11429
1.92947	1.11722	1.93208	0.98311	1.92835	1.139	1.92887	0.767	1.92597	0.422		1.93182	0.92011	1.9327	0.61985	1.92921	0.33085	1.93075	0.15172	1.93119	0.05434		0.02238	0.03143	0.52982	0.56125		0.10409	0.07449		11.2	3.04e-07	7.01563e-05	0.01992	0.02216	0.67521	0.11429
1.92754	1.08711	1.93199	1.00978	1.92737	1.142	1.92595	0.803	1.92774	0.406		1.93015	0.91523	1.92945	0.61603	1.92784	0.33094	1.92768	0.14973	1.92957	0.05562		0.02278	0.03199	0.52926	0.56125		0.10595	0.0784		11.4	2.4624e-05	0.000130114	0.0184	0.02216	0.64957	0.09524
1.92537	1.10511	1.92908	0.99133	1.92445	1.173	1.92575	0.803	1.92546	0.438		1.93031	0.92055	1.92941	0.62133	1.92556	0.3282	1.92473	0.14993	1.92682	0.05434		0.02318	0.03255	0.5287	0.56125		0.10781	0.08063		11.6	2.736e-06	2.90753e-06	0.02024	0.02135	0.64957	0.08571
1.92731	1.09944	1.92979	1.02122	1.92496	1.189	1.92319	0.823	1.92387	0.482		1.92802	0.9073	1.92701	0.61897	1.92443	0.32904	1.92585	0.15226	1.92645	0.05491		0.02358	0.03311	0.52814	0.56125		0.10967	0.07453		11.8	3.04e-07	5.2343e-06	0.01961	0.02055	0.62393	0.10476
1.92591	1.10867	1.92763	1.01733	1.92518	1.191	1.92218	0.851	1.92018	0.512		1.92662	0.90048	1.92721	0.62194	1.92484	0.3301	1.92375	0.14823	1.92528	0.05503		0.02398	0.03368	0.52757	0.56125		0.11152	0.08524		12	3.04e-07	3.39882e-05	0.01961	0.02216	0.61538	0.10476
1.92616	1.09311	1.9254	0.99756	1.92241	1.204	1.92164	0.841	1.92024	0.504		1.92695	0.90154	1.92514	0.61979	1.92261	0.33185	1.92251	0.15077	1.92271	0.05421		0.02438	0.03424	0.52701	0.56125		0.11338	0.08119		12.2	3.04e-07	5.63866e-05	0.01961	0.02055	0.5812	0.07619
1.92474	1.12122	1.92461	1.02889	1.91945	1.218	1.92123	0.871	1.91913	0.528		1.92532	0.89802	1.9249	0.62185	1.92132	0.33125	1.92198	0.15228	1.92234	0.05436		0.02478	0.0348	0.52645	0.56125		0.11524	0.08252		12.4	3.04e-07	1.96999e-07	0.01992	0.02055	0.5812	0.09524
1.9217	1.09611	1.92263	1.03467	1.92013	1.23	1.92093	0.897	1.91895	0.548		1.92301	0.90708	1.92173	0.62725	1.92102	0.331	1.9214	0.15047	1.92064	0.05326		0.02517	0.03536	0.52589	0.56125		0.1171	0.08419		12.6	7.6e-06	2.28776e-05	0.02055	0.02055	0.55556	0.09524
1.92328	1.11544	1.92064	1.02956	1.91701	1.262	1.91767	0.897	1.91694	0.562		1.92364	0.90471	1.92105	0.62087	1.9171	0.32956	1.92015	0.14987	1.91831	0.05436		0.02557	0.03592	0.52533	0.56125		0.11896	0.0849		12.8	3.04e-07	2.09864e-05	0.01992	0.02055	0.54701	0.08571
1.91641	1.09544	1.92244	1.06378	1.91437	1.266	1.91772	0.917	1.91544	0.589		1.92365	0.91929	1.92106	0.62355	1.91687	0.32956	1.91675	0.1493	1.918	0.05269		0.02597	0.03648	0.52477	0.56125		0.12082	0.09012		13	3.04e-07	2.45174e-06	0.01961	0.02055	0.53846	0.09524
1.91754	1.13467	1.92056	1.06511	1.91502	1.298	1.91726	0.947	1.91345	0.6		1.92124	0.90753	1.91849	0.62554	1.91509	0.3284	1.91732	0.1514	1.91581	0.05352		0.02637	0.03704	0.52421	0.56125		0.12268	0.08717		13.2	2.736e-06	6.73343e-05	0.02024	0.01977	0.52991	0.08571
1.91785	1.12344	1.91758	1.05222	1.91384	1.314	1.91526	0.953	1.91347	0.616		1.91976	0.90906	1.91867	0.62656	1.91366	0.32743	1.91432	0.14866	1.91544	0.05172		0.02677	0.0376	0.52365	0.56125		0.12454	0.09351		13.4	7.6e-06	1.77836e-05	0.019	0.02055	0.52137	0.08571
1.91374	1.10267	1.91722	1.06933	1.91294	1.328	1.91296	0.973	1.91259	0.65		1.91835	0.92187	1.9167	0.62394	1.91304	0.32746	1.91278	0.15068	1.91706	0.05257		0.02717	0.03817	0.52308	0.56125		0.12639	0.09769		13.6	7.6e-06	3.29026e-05	0.019	0.02135	0.50427	0.06667
1.91366	1.10456	1.91568	1.08511	1.91269	1.336	1.91334	1.006	1.91169	0.69		1.91599	0.91782	1.91537	0.62763	1.91307	0.32621	1.91281	0.14892	1.91471	0.05338		0.02757	0.03873	0.52252	0.56125		0.12825	0.09298		13.8	3.04e-07	1.33953e-09	0.01992	0.02135	0.49573	0.07619
1.91209	1.10344	1.91323	1.09656	1.91149	1.338	1.91035	1.04	1.90935	0.672		1.91593	0.91575	1.91246	0.62615	1.91271	0.32895	1.91128	0.15048	1.91263	0.05202		0.02797	0.03929	0.52196	0.56125		0.13011	0.09289		14	7.6e-06	1.9e-06	0.02055	0.02135	0.48718	0.09524
1.91128	1.12833	1.91209	1.08478	1.90889	1.38	1.90832	1.035	1.90847	0.706		1.91562	0.91575	1.91368	0.62875	1.90931	0.32765	1.90837	0.1499	1.91079	0.052		0.02837	0.03985	0.5214	0.56125		0.13197	0.09462		14.2	3.04e-07	2.40766e-05	0.01961	0.02216	0.46154	0.09524
1.91095	1.11078	1.91322	1.11211	1.90827	1.374	1.90806	1.067	1.90732	0.75		1.91521	0.9231	1.91345	0.6292	1.90887	0.3273	1.91042	0.14759	1.90984	0.05077		0.02877	0.04041	0.52084	0.56125		0.13383	0.09481		14.4	3.04e-07	6.74446e-06	0.01961	0.01977	0.47009	0.09524
1.90933	1.15033	1.91019	1.11033	1.90563	1.404	1.90613	1.082	1.90475	0.734		1.9137	0.9162	1.91152	0.63216	1.90651	0.32679	1.9087	0.14486	1.90806	0.05133		0.02917	0.04097	0.52028	0.56125		0.13569	0.09758		14.6	3.04e-07	1.33971e-07	0.01961	0.01977	0.46154	0.08571
1.90764	1.12711	1.90986	1.10811	1.90346	1.411	1.90494	1.059	1.90659	0.762		1.91153	0.9189	1.91248	0.63518	1.90494	0.32538	1.90571	0.14728	1.9049	0.05065		0.02957	0.04153	0.51972	0.56125		0.13755	0.10471		14.8	2.736e-06	1.35666e-05	0.02024	0.02055	0.44444	0.10476
1.90494	1.14089	1.90797	1.10211	1.90536	1.404	1.90533	1.09	1.90432	0.815		1.90967	0.91883	1.90849	0.63265	1.90473	0.32588	1.90434	0.14527	1.90532	0.04926		0.02997	0.04209	0.51916	0.56125		0.13941	0.10012		15	2.736e-06	1.89638e-05	0.02024	0.02135	0.42735	0.10476
1.90701	1.13456	1.90601	1.13256	1.90516	1.444	1.90175	1.149	1.90158	0.832		1.90786	0.9103	1.90542	0.63327	1.90462	0.32556	1.90475	0.14367	1.90334	0.04855		0.03037	0.04266	0.51859	0.56125		0.14126	0.10669		15.2	2.736e-06	1.04097e-05	0.02024	0.02055	0.4359	0.10476
1.904	1.13267	1.90449	1.13722	1.90134	1.473	1.89926	1.155	1.90191	0.858		1.90683	0.91018	1.90521	0.63235	1.90195	0.32608	1.90236	0.1466	1.90267	0.04841		0.03077	0.04322	0.51803	0.56125		0.14312	0.10606		15.4	7.6e-06	1.12091e-06	0.019	0.019	0.42735	0.10476
1.90188	1.151	1.90497	1.12878	1.89892	1.487	1.90018	1.171	1.89962	0.898		1.90512	0.90027	1.90264	0.62934	1.90134	0.32661	1.90029	0.14533	1.90396	0.04884		0.03117	0.04378	0.51747	0.56125		0.14498	0.10641		15.6	3.04e-07	1.43128e-06	0.01961	0.01977	0.40171	0.09524
1.90228	1.14178	1.90246	1.147	1.89832	1.521	1.89896	1.213	1.89716	0.929		1.90398	0.89743	1.90223	0.63028	1.90116	0.32682	1.89983	0.14615	1.90216	0.048		0.03157	0.04434	0.51691	0.56125		0.14684	0.11003		15.8	1.4896e-05	1.34868e-06	0.02087	0.01977	0.40171	0.09524
1.90177	1.15278	1.9003	1.13567	1.89891	1.548	1.89748	1.209	1.89522	0.942		1.90435	0.89316	1.90301	0.63244	1.90012	0.32578	1.8972	0.14219	1.90056	0.04857		0.03197	0.0449	0.51635	0.56125		0.1487	0.1116		16	2.736e-06	1.64629e-06	0.01931	0.02135	0.41026	0.09524
1.8997	1.16633	1.9022	1.17144	1.89452	1.57	1.89809	1.271	1.89468	1.001		1.90304	0.88921	1.9008	0.62801	1.89715	0.32513	1.89647	0.14449	1.89825	0.04705		0.03237	0.04546	0.51579	0.56125		0.15056	0.11292		16.2	2.736e-06	3.42245e-08	0.02024	0.02055	0.38462	0.08571
1.89864	1.14111	1.90128	1.15367	1.89473	1.556	1.8962	1.307	1.89278	1.045		1.90083	0.89013	1.9007	0.6293	1.89643	0.3244	1.89593	0.14155	1.89616	0.04648		0.03277	0.04602	0.51523	0.56125		0.15242	0.11923		16.4	2.4624e-05	6.01982e-06	0.02119	0.01977	0.39316	0.08571
1.89566	1.19189	1.89698	1.16122	1.89208	1.595	1.89415	1.285	1.89283	1.027		1.90079	0.8887	1.8998	0.62284	1.89389	0.32559	1.89399	0.14477	1.8938	0.04624		0.03317	0.04658	0.51467	0.56125		0.15428	0.12021		16.6	3.04e-07	6.25149e-09	0.01992	0.01977	0.35897	0.09524
1.89338	1.16056	1.89767	1.17689	1.88973	1.6	1.89344	1.332	1.89185	1.062		1.89874	0.89021	1.89794	0.62841	1.89159	0.32435	1.89266	0.14267	1.895	0.04556		0.03357	0.04715	0.5141	0.56125		0.15613	0.11485		16.8	3.04e-07	2.10467e-05	0.01961	0.02135	0.35897	0.08571
1.89279	1.14678	1.89533	1.16989	1.89128	1.603	1.89001	1.382	1.89034	1.128		1.89748	0.87889	1.89474	0.62416	1.89145	0.32395	1.8929	0.14113	1.89371	0.04539		0.03397	0.04771	0.51354	0.56125		0.15799	0.12028		17	3.04e-07	7.6e-08	0.01992	0.02216	0.36752	0.09524
1.89239	1.17044	1.89374	1.17767	1.88891	1.652	1.88894	1.432	1.88847	1.132		1.89692	0.89088	1.8941	0.62541	1.89042	0.32116	1.89184	0.14316	1.89141	0.04438		0.03437	0.04827	0.51298	0.56125		0.15985	0.12436		17.2	3.04e-07	2.07422e-05	0.01961	0.02135	0.35897	0.09524
1.89174	1.17111	1.89463	1.18967	1.88837	1.695	1.88667	1.448	1.88806	1.189		1.89468	0.8901	1.89346	0.61902	1.88939	0.32242	1.88983	0.14025	1.89027	0.04355		0.03477	0.04883	0.51242	0.56125		0.16171	0.1211		17.4	2.736e-06	1.40436e-05	0.01931	0.02055	0.35043	0.08571
1.89019	1.15156	1.89224	1.202	1.88852	1.677	1.88823	1.477	1.88723	1.245		1.89286	0.8791	1.8914	0.62414	1.88919	0.32134	1.88782	0.13887	1.89058	0.04451		0.03516	0.04939	0.51186	0.56125		0.16357	0.12582		17.6	2.736e-06	3.70111e-05	0.02024	0.02135	0.35043	0.10476
1.8886	1.15956	1.89004	1.20978	1.88698	1.714	1.88708	1.539	1.88512	1.229		1.89272	0.88044	1.89171	0.62228	1.88882	0.32157	1.88704	0.14034	1.88774	0.04326		0.03556	0.04995	0.5113	0.56125		0.16543	0.12528		17.8	3.04e-07	9.58499e-05	0.01992	0.02135	0.32479	0.10476
1.88669	1.14856	1.88986	1.21067	1.88391	1.762	1.88568	1.545	1.88482	1.305		1.89313	0.8777	1.88963	0.62484	1.88599	0.32139	1.88467	0.13873	1.88636	0.04255		0.03596	0.05051	0.51074	0.56125		0.16729	0.12898		18	2.736e-06	2.74332e-05	0.01931	0.02055	0.34188	0.08571
1.88631	1.17156	1.88852	1.211	1.88561	1.768	1.88512	1.577	1.88326	1.388		1.89066	0.87862	1.88742	0.6205	1.88488	0.32202	1.8831	0.13669	1.88559	0.04134		0.03636	0.05107	0.51018	0.56125		0.16914	0.13187		18.2	1.4896e-05	9.65308e-06	0.02087	0.02299	0.32479	0.10476
1.88599	1.18944	1.8866	1.224	1.88122	1.791	1.88398	1.621	1.87999	1.333		1.89107	0.87782	1.88774	0.62019	1.8829	0.31847	1.88413	0.13801	1.8833	0.04007		0.03676	0.05164	0.50961	0.56125		0.171	0.13641		18.4	2.736e-06	1.61261e-05	0.01931	0.02055	0.31624	0.10476
1.88313	1.18422	1.88587	1.21367	1.87917	1.829	1.88069	1.643	1.882	1.412		1.88859	0.87995	1.88614	0.62131	1.88138	0.32018	1.88178	0.13649	1.88188	0.03981		0.03716	0.0522	0.50905	0.56125		0.17286	0.13556		18.6	3.04e-07	2.90567e-05	0.01961	0.02135	0.30769	0.10476
1.88346	1.19267	1.88445	1.24356	1.87918	1.831	1.8785	1.659	1.87949	1.457		1.88594	0.88712	1.88382	0.61927	1.87925	0.31913	1.87937	0.13725	1.87953	0.0391		0.03756	0.05276	0.50849	0.56125		0.17472	0.13859		18.8	2.4624e-05	6.84e-05	0.0184	0.02299	0.29915	0.09524
1.88244	1.20089	1.88319	1.22533	1.87771	1.891	1.87556	1.746	1.87809	1.467		1.88567	0.89306	1.8848	0.61636	1.87951	0.31553	1.88086	0.13612	1.8822	0.03924		0.03796	0.05332	0.50793	0.56125		0.17658	0.13864		19	2.736e-06	1.9e-06	0.02024	0.02055	0.30769	0.10476
1.87986	1.20444	1.88248	1.21822	1.87752	1.889	1.87562	1.736	1.87737	1.546		1.88459	0.8932	1.88124	0.61924	1.87734	0.31667	1.87755	0.13513	1.87843	0.03788		0.03836	0.05388	0.50737	0.56125		0.17844	0.14042		19.2	0.000134064	9.96078e-05	0.01665	0.02135	0.28205	0.08571
1.88024	1.20522	1.88088	1.23622	1.87462	1.952	1.8766	1.812	1.87522	1.604		1.883	0.8936	1.8801	0.61344	1.87481	0.31575	1.87693	0.13605	1.87811	0.03574		0.03876	0.05444	0.50681	0.56125		0.1803	0.13368		19.4	1.4896e-05	6.31958e-06	0.02087	0.02055	0.2906	0.10476
1.87941	1.18256	1.87893	1.25833	1.87283	1.949	1.87575	1.89	1.87177	1.671		1.8835	0.90077	1.88039	0.61395	1.87409	0.31619	1.87563	0.1341	1.87684	0.0371		0.03916	0.055	0.50625	0.56125		0.18216	0.14035		19.6	3.04e-07	8.46034e-06	0.01961	0.01977	0.28205	0.11429
1.87629	1.22467	1.87991	1.25211	1.87382	1.981	1.87488	1.879	1.86975	1.661		1.88121	0.89641	1.87852	0.61787	1.87452	0.3163	1.87544	0.1329	1.87531	0.03672		0.03956	0.05556	0.50569	0.56125		0.18401	0.14046		19.8	3.6784e-05	0.000130316	0.0181	0.02055	0.28205	0.08571
1.87803	1.25489	1.87744	1.27222	1.87281	2.05	1.87481	1.938	1.87022	1.771		1.87942	0.89575	1.87807	0.61466	1.87265	0.31467	1.87253	0.13325	1.87429	0.03491		0.03996	0.05613	0.50512	0.56125		0.18587	0.14932		20	1.4896e-05	4.35746e-05	0.02087	0.02055	0.26496	0.09524
1.8752	1.158	1.87514	1.257	1.87089	2.048	1.87156	1.966	1.87019	1.809		1.87708	0.89848	1.8788	0.61526	1.87249	0.3121	1.87059	0.1334	1.87336	0.03382		0.04036	0.05669	0.50456	0.56125		0.18773	0.15068		20.2	2.736e-06	9.66628e-06	0.02024	0.02216	0.28205	0.11429
1.87213	1.18433	1.87534	1.28878	1.86884	2.081	1.86872	1.978	1.86831	1.817		1.87416	0.89774	1.87567	0.61534	1.87126	0.3142	1.87088	0.13142	1.87358	0.032		0.04076	0.05725	0.504	0.56125		0.18959	0.14035		20.4	2.736e-06	2.77693e-07	0.01931	0.02055	0.28205	0.10476
1.87209	1.171	1.87373	1.28967	1.8659	2.117	1.86846	2.039	1.86928	1.909		1.87458	0.89314	1.87382	0.60989	1.87029	0.31218	1.86873	0.13234	1.87159	0.03105		0.04116	0.05781	0.50344	0.56125		0.19145	0.151		20.6	3.04e-07	2.16917e-05	0.01961	0.02135	0.26496	0.10476
1.86949	1.22233	1.87113	1.27444	1.86588	2.141	1.86659	2.107	1.86622	1.971		1.87476	0.88513	1.87267	0.60962	1.86784	0.30972	1.86771	0.13094	1.86977	0.0305		0.04156	0.05837	0.50288	0.56125		0.19331	0.14945		20.8	1.4896e-05	1.71e-05	0.0187	0.02135	0.2735	0.10476
1.86896	1.24878	1.87192	1.31456	1.8661	2.187	1.8648	2.198	1.86477	1.974		1.87278	0.90125	1.87099	0.61123	1.86729	0.3101	1.86772	0.12926	1.86753	0.03077		0.04196	0.05893	0.50232	0.56125		0.19517	0.15327		21	3.04e-07	1.76906e-07	0.01961	0.02135	0.25641	0.10476
1.86991	1.20389	1.86951	1.299	1.8638	2.251	1.86302	2.183	1.86365	2.038		1.8733	0.89982	1.86914	0.60956	1.86592	0.30674	1.86476	0.1307	1.86683	0.02952		0.04236	0.05949	0.50176	0.56125		0.19703	0.15382		21.2	3.04e-07	2.93671e-06	0.01961	0.02135	0.24786	0.10476
1.8669	1.21656	1.86755	1.30811	1.862	2.232	1.86323	2.257	1.8612	2.12		1.87071	0.91716	1.87045	0.61106	1.86416	0.30903	1.86339	0.12876	1.86516	0.02898		0.04276	0.06005	0.5012	0.56125		0.19888	0.1593		21.4	0.0003724	7.6e-08	0.02557	0.02055	0.24786	0.10476
1.86645	1.24267	1.86786	1.325	1.86211	2.265	1.86214	2.324	1.85865	2.124		1.87034	0.91107	1.87005	0.60456	1.86394	0.30899	1.86278	0.12906	1.86442	0.02884		0.04316	0.06062	0.50063	0.56125		0.20074	0.16052		21.6	3.04e-07	2.75949e-06	0.01961	0.02135	0.24786	0.09524
1.86637	1.23122	1.86567	1.309	1.8615	2.31	1.85817	2.333	1.85948	2.194		1.86876	0.91425	1.86661	0.61253	1.86207	0.30804	1.86281	0.12916	1.86455	0.02788		0.04356	0.06118	0.50007	0.56125		0.2026	0.16341		21.8	0.000255664	1.9e-06	0.01553	0.02135	0.23932	0.10476
1.86317	1.228	1.86396	1.35178	1.85972	2.334	1.85847	2.41	1.85774	2.262		1.86837	0.90234	1.86715	0.61224	1.85953	0.30585	1.86032	0.12599	1.86302	0.02691		0.04396	0.06174	0.49951	0.56125		0.20446	0.15842		22	2.736e-06	8.40584e-06	0.02024	0.02135	0.23932	0.09524
1.8616	1.24622	1.86414	1.384	1.85955	2.378	1.85765	2.469	1.85708	2.256		1.86642	0.89341	1.86459	0.61531	1.85755	0.30494	1.85853	0.1246	1.86088	0.0261		0.04436	0.0623	0.49895	0.56125		0.20632	0.1573		22.2	3.04e-07	1.5404e-06	0.01992	0.02135	0.23932	0.11429
1.86133	1.27178	1.8634	1.38222	1.85828	2.436	1.85589	2.491	1.85721	2.348		1.86501	0.88959	1.86261	0.61294	1.85803	0.3032	1.85725	0.12277	1.86172	0.02552		0.04476	0.06286	0.49839	0.56125		0.20818	0.16878		22.4	3.04e-07	1.05204e-05	0.01992	0.01977	0.23077	0.11429
1.85925	1.21789	1.86055	1.36933	1.85706	2.438	1.85632	2.533	1.85349	2.405		1.86647	0.87921	1.86057	0.61069	1.85655	0.30324	1.85617	0.12533	1.85919	0.02317		0.04515	0.06342	0.49783	0.56125		0.21004	0.16411		22.6	2.4624e-05	1.9e-08	0.0184	0.02055	0.23932	0.12381
1.85807	1.23678	1.8603	1.38044	1.85532	2.503	1.85306	2.601	1.85193	2.484		1.86239	0.87688	1.86021	0.61026	1.85576	0.30202	1.85458	0.12537	1.85692	0.02153		0.04555	0.06398	0.49727	0.56125		0.2119	0.16291		22.8	3.04e-07	2.48893e-05	0.01961	0.02135	0.22222	0.11429
1.85843	1.23433	1.85782	1.40244	1.85341	2.57	1.85187	2.634	1.85044	2.501		1.86122	0.89244	1.85881	0.61243	1.85557	0.30067	1.85464	0.12588	1.85467	0.02251		0.04595	0.06454	0.49671	0.56125		0.21375	0.16981		23	7.6e-06	1.9e-06	0.02055	0.01977	0.23932	0.09524
1.85609	1.24933	1.85678	1.38756	1.85115	2.629	1.85227	2.694	1.85136	2.556		1.8621	0.88788	1.85644	0.61156	1.8551	0.2985	1.85253	0.12424	1.85453	0.02002		0.04635	0.06511	0.49614	0.56125		0.21561	0.17393		23.2	3.04e-07	1.40277e-05	0.01961	0.02135	0.21368	0.10476
1.85344	1.293	1.85716	1.41767	1.85016	2.61	1.85171	2.747	1.85083	2.618		1.85784	0.88704	1.85734	0.60752	1.8523	0.29795	1.85118	0.12026	1.85252	0.01869		0.04675	0.06567	0.49558	0.56125		0.21747	0.17374		23.4	1.4896e-05	2.736e-06	0.0187	0.02055	0.22222	0.08571
1.85382	1.25567	1.85476	1.42922	1.85035	2.689	1.85031	2.732	1.84789	2.64		1.86129	0.88785	1.85539	0.61265	1.8516	0.3018	1.84946	0.11957	1.85072	0.01793		0.04715	0.06623	0.49502	0.56125		0.21933	0.17995		23.6	7.6e-06	1.64021e-05	0.019	0.02055	0.22222	0.11429
1.85394	1.27667	1.85311	1.46911	1.84884	2.736	1.85033	2.822	1.84759	2.718		1.85875	0.88765	1.85408	0.61326	1.85023	0.29893	1.84879	0.11998	1.85093	0.01712		0.04755	0.06679	0.49446	0.56125		0.22119	0.17811		23.8	2.4624e-05	1.216e-06	0.02119	0.02135	0.21368	0.09524
1.85097	1.27333	1.85153	1.46211	1.84649	2.752	1.84674	2.871	1.84421	2.725		1.85601	0.88165	1.85365	0.61667	1.84737	0.2987	1.84698	0.11547	1.84991	0.016		0.04795	0.06735	0.4939	0.56125		0.22305	0.17681		24	3.04e-07	1.27766e-09	0.01992	0.01751	0.21368	0.10476
1.85016	1.29089	1.85193	1.47289	1.84572	2.824	1.84458	2.938	1.84163	2.782		1.85523	0.88126	1.85229	0.61271	1.84691	0.29636	1.84498	0.1159	1.84825	0.01575		0.04835	0.06791	0.49334	0.56125		0.22491	0.18323		24.2	2.736e-06	2.71308e-06	0.01931	0.02216	0.21368	0.09524
1.84843	1.25533	1.84886	1.50444	1.84531	2.863	1.84179	2.94	1.84211	2.804		1.85375	0.88014	1.84968	0.60834	1.84406	0.2929	1.84474	0.11368	1.8486	0.01519		0.04875	0.06847	0.49278	0.56125		0.22677	0.1819		24.4	7.6e-06	7.7813e-06	0.02055	0.01977	0.20513	0.08571
1.84682	1.29756	1.84698	1.50267	1.84174	2.877	1.84022	3.02	1.84054	2.883		1.84991	0.89061	1.84928	0.60746	1.84132	0.29385	1.84322	0.11544	1.84476	0.012		0.04915	0.06903	0.49222	0.56125		0.22862	0.18635		24.6	2.736e-06	1.55102e-06	0.02024	0.02135	0.19658	0.09524
1.8466	1.32156	1.84744	1.51256	1.84256	2.919	1.8395	3.086	1.83953	2.859		1.8496	0.89613	1.84755	0.6083	1.84102	0.29277	1.84137	0.11547	1.84312	0.01146		0.04955	0.0696	0.49165	0.56125		0.23048	0.18694		24.8	2.4624e-05	2.77944e-05	0.0184	0.02216	0.20513	0.10476
1.84583	1.31633	1.8458	1.53167	1.83983	3.015	1.83847	3.12	1.8384	2.917		1.84873	0.90241	1.84624	0.6058	1.84197	0.29092	1.84014	0.1146	1.84365	0.01186		0.04995	0.07016	0.49109	0.56125		0.23234	0.18995
1.84341	1.31211	1.8445	1.54267	1.83814	3.011	1.84034	3.158	1.83957	2.969		1.84789	0.91078	1.84603	0.60668	1.84092	0.29182	1.83993	0.11104	1.8436	0.01021		0.05035	0.07072	0.49053	0.56125		0.2342	0.18924
1.8428	1.29911	1.84417	1.56	1.83859	3.053	1.83928	3.284	1.83649	3.014		1.84806	0.89617	1.84534	0.61014	1.83889	0.29159	1.83868	0.1112	1.83931	0.00883		0.05075	0.07128	0.48997	0.56125		0.23606	0.19141
1.84158	1.31556	1.84232	1.57533	1.83713	3.124	1.83712	3.278	1.83384	3.019		1.84745	0.8995	1.84337	0.61405	1.83859	0.28897	1.8382	0.10951	1.84028	0.00924		0.05115	0.07184	0.48941	0.56125		0.23792	0.1975
1.83954	1.30956	1.83911	1.57089	1.83542	3.094	1.83678	3.348	1.83394	3.087		1.84485	0.87844	1.84426	0.61196	1.83609	0.28685	1.83623	0.10877	1.83625	0.00745		0.05155	0.0724	0.48885	0.56125		0.23978	0.19335
1.83814	1.31778	1.83957	1.614	1.834	3.176	1.83292	3.444	1.83217	3.082		1.84547	0.8829	1.84185	0.60962	1.83527	0.28788	1.8347	0.10525	1.83629	0.00634		0.05195	0.07296	0.48829	0.56125		0.24164	0.20071
1.83756	1.291	1.83891	1.60811	1.83255	3.262	1.83344	3.449	1.83103	3.058		1.84207	0.87072	1.83794	0.60981	1.83471	0.28759	1.83181	0.10419	1.83507	0.00607		0.05235	0.07352	0.48773	0.56125		0.24349	0.19872
1.83639	1.30944	1.83684	1.61156	1.83046	3.322	1.83365	3.499	1.83115	3.125		1.83961	0.86952	1.84014	0.61172	1.83292	0.28626	1.83205	0.10342	1.83541	0.00607		0.05275	0.07409	0.48716	0.56125		0.24535	0.20097
1.83344	1.35378	1.83514	1.62678	1.83069	3.312	1.83151	3.591	1.82903	3.115		1.839	0.86441	1.83762	0.60817	1.83077	0.28536	1.82969	0.10336	1.83309	0.00431		0.05315	0.07465	0.4866	0.56125		0.24721	0.2064
1.83372	1.30733	1.83467	1.64656	1.82904	3.396	1.8286	3.691	1.82534	3.125		1.83838	0.85693	1.83479	0.60844	1.83033	0.28296	1.82718	0.1011	1.83158	0.0036		0.05355	0.07521	0.48604	0.56125		0.24907	0.20124
1.83259	1.34689	1.83265	1.64089	1.82822	3.474	1.8263	3.713	1.82544	3.136		1.83814	0.86335	1.83459	0.60936	1.83121	0.2841	1.82851	0.10325	1.82953	0.00359		0.05395	0.07577	0.48548	0.56125		0.25093	0.19801
1.83109	1.34378	1.8337	1.70233	1.8257	3.473	1.82646	3.79	1.82272	3.131		1.83746	0.85344	1.83389	0.61106	1.82883	0.28309	1.82714	0.09985	1.83035	0.0032		0.05435	0.07633	0.48492	0.56125		0.25279	0.20115
1.83065	1.34378	1.83029	1.67856	1.82538	3.521	1.8264	3.909	1.82187	3.125		1.83465	0.85061	1.83288	0.61305	1.82641	0.28421	1.82479	0.09743	1.82846	0.00276		0.05475	0.07689	0.48436	0.56125		0.25465	0.21152
1.82965	1.28911	1.82931	1.71589	1.82372	3.628	1.82398	3.881	1.82303	3.097		1.83427	0.85014	1.83336	0.60979	1.82472	0.28057	1.82465	0.096	1.82679	0.00277		0.05514	0.07745	0.4838	0.56125		0.25651	0.20748
1.82835	1.35044	1.8294	1.71789	1.82125	3.649	1.82279	3.945	1.82172	3.023		1.83254	0.85299	1.83087	0.60701	1.82401	0.27961	1.8235	0.0953	1.82739	0.00236		0.05554	0.07801	0.48324	0.56125		0.25836	0.21166
1.82683	1.34844	1.82756	1.75456	1.82109	3.713	1.82097	4.073	1.81948	2.977		1.83227	0.85887	1.82813	0.60835	1.82297	0.28065	1.82137	0.09187	1.82439	0.00262		0.05594	0.07858	0.48267	0.56125		0.26022	0.2131
1.82422	1.33444	1.82561	1.74144	1.81965	3.737	1.81677	4.043	1.81879	2.958		1.83037	0.86208	1.82558	0.60369	1.82147	0.28176	1.819	0.09054	1.8212	0.00262		0.05634	0.07914	0.48211	0.56125		0.26208	0.21606
1.82272	1.37089	1.82558	1.72789	1.81892	3.772	1.81787	4.116	1.81844	2.883		1.83078	0.88021	1.82493	0.60179	1.81985	0.27775	1.81967	0.08988	1.82065	0.00291		0.05674	0.0797	0.48155	0.56125		0.26394	0.21698
1.82373	1.35444	1.82331	1.75311	1.81739	3.803	1.81534	4.223	1.81405	2.749		1.82821	0.89797	1.82434	0.60022	1.82059	0.27608	1.81756	0.09043	1.81972	0.00303		0.05714	0.08026	0.48099	0.56125		0.2658	0.22032
1.82095	1.36689	1.82173	1.77278	1.81578	3.917	1.81518	4.252	1.812	2.763		1.82644	0.89338	1.82232	0.60418	1.81962	0.28095	1.81631	0.08677	1.81869	0.00345		0.05754	0.08082	0.48043	0.56125		0.26766	0.22277
1.82026	1.39533	1.82186	1.77333	1.81445	3.971	1.81518	4.337	1.81217	2.632		1.82629	0.89856	1.82285	0.60477	1.81863	0.27412	1.81733	0.08724	1.81701	0.00386		0.05794	0.08138	0.47987	0.56125		0.26952	0.21776
1.81971	1.40933	1.82091	1.826	1.81289	4.004	1.81137	4.429	1.80989	2.525		1.82295	0.89562	1.82012	0.60621	1.81548	0.2753	1.81453	0.08375	1.81674	0.00428		0.05834	0.08194	0.47931	0.56125		0.27138	0.22434
1.81907	1.40133	1.81845	1.83556	1.81357	4.072	1.80947	4.503	1.80913	2.46		1.82086	0.89655	1.82046	0.60835	1.81222	0.27394	1.81108	0.08341	1.81486	0.00595		0.05874	0.0825	0.47875	0.56125		0.27323	0.22001
1.81733	1.396	1.81771	1.869	1.81087	4.132	1.80888	4.506	1.81036	2.354		1.82041	0.89368	1.81974	0.60418	1.8106	0.27337	1.81241	0.08328	1.81449	0.00636		0.05914	0.08307	0.47818	0.56125		0.27509	0.22557
1.81609	1.46289	1.81615	1.86167	1.80876	4.144	1.81057	4.611	1.81047	2.179		1.82097	0.90382	1.8181	0.60419	1.80825	0.27064	1.81013	0.08308	1.81382	0.00841		0.05954	0.08363	0.47762	0.56125		0.27695	0.22323
1.81516	1.43689	1.81392	1.90344	1.80973	4.246	1.80981	4.714	1.80747	2.175		1.81914	0.8987	1.81596	0.59877	1.8085	0.27105	1.80978	0.07767	1.81157	0.01117		0.05994	0.08419	0.47706	0.56125		0.27881	0.22684
1.81348	1.42178	1.81201	1.89956	1.80789	4.278	1.80673	4.721	1.80673	2.039		1.81545	0.90908	1.81533	0.59795	1.80783	0.26739	1.80739	0.07663	1.80992	0.01367		0.06034	0.08475	0.4765	0.56125		0.28067	0.22652
1.81169	1.45711	1.81137	1.94156	1.80534	4.296	1.80705	4.772	1.80524	1.95		1.81553	0.91434	1.81404	0.59671	1.80762	0.26709	1.80599	0.07417	1.80755	0.01352		0.06074	0.08531	0.47594	0.56125		0.28253	0.23431
1.81186	1.45422	1.8107	1.94922	1.80559	4.402	1.8035	4.905	1.80129	1.853		1.81435	0.91705	1.81195	0.59498	1.80727	0.26356	1.80563	0.07698	1.80846	0.0171		0.06114	0.08587	0.47538	0.56125		0.28439	0.23334
1.80944	1.49867	1.80898	1.98056	1.80377	4.455	1.80169	4.878	1.79998	1.732		1.81355	0.92202	1.81123	0.59428	1.80576	0.26359	1.80229	0.07428	1.80687	0.01967		0.06154	0.08643	0.47482	0.56125		0.28625	0.24258
1.80961	1.482	1.8101	1.94556	1.8023	4.445	1.80234	4.972	1.79997	1.716		1.81433	0.9268	1.81015	0.59655	1.80413	0.26221	1.80357	0.07245	1.80582	0.01966		0.06194	0.08699	0.47426	0.56125		0.2881	0.24121
1.80833	1.506	1.80778	2.00167	1.80194	4.537	1.7982	5.083	1.79817	1.555		1.81339	0.9412	1.80793	0.59271	1.8033	0.26148	1.80266	0.068	1.80459	0.02346		0.06234	0.08756	0.47369	0.56125		0.28996	0.24025
1.8056	1.48811	1.80599	2.03544	1.79991	4.618	1.79683	5.084	1.79542	1.463		1.81143	0.93772	1.80854	0.59646	1.79852	0.26252	1.80137	0.0667	1.80336	0.02524		0.06274	0.08812	0.47313	0.56125		0.29182	0.24522
1.80391	1.49256	1.80562	2.06133	1.79814	4.721	1.79886	5.211	1.79609	1.445		1.81001	0.93941	1.80654	0.59437	1.79968	0.26024	1.79762	0.06336	1.80093	0.02924		0.06314	0.08868	0.47257	0.56125		0.29368	0.24677
1.80265	1.53378	1.80345	2.05822	1.79515	4.746	1.79856	5.263	1.79398	1.344		1.807	0.94408	1.80462	0.58661	1.79723	0.25756	1.79801	0.06103	1.79892	0.03022		0.06354	0.08924	0.47201	0.56125		0.29554	0.25071
1.80245	1.54167	1.80224	2.10144	1.79639	4.802	1.79694	5.409	1.79243	1.253		1.80569	0.93947	1.8019	0.58832	1.79585	0.25789	1.79652	0.06156	1.79833	0.03381		0.06394	0.0898	0.47145	0.56125		0.2974	0.24714
1.79928	1.54989	1.80306	2.10089	1.79471	4.908	1.79463	5.399	1.79247	1.263		1.80435	0.94163	1.80264	0.58357	1.79707	0.25567	1.79482	0.05776	1.79819	0.03517		0.06434	0.09036	0.47089	0.56125		0.29926	0.25493
1.80051	1.51678	1.80063	2.15933	1.79241	4.895	1.79141	5.43	1.79158	1.139		1.80403	0.95597	1.80124	0.58346	1.79481	0.25285	1.79535	0.05836	1.79525	0.03684		0.06474	0.09092	0.47033	0.56125		0.30112	0.24843
1.79723	1.56433	1.7989	2.14967	1.7924	4.97	1.79173	5.526	1.79014	1.115		1.80217	0.96928	1.8001	0.58064	1.79341	0.24818	1.79197	0.05845	1.79523	0.03998		0.06513	0.09148	0.46977	0.56125		0.30297	0.25576
1.79607	1.60233	1.79811	2.212	1.79041	5.118	1.78858	5.55	1.78921	1.02		1.80455	0.96771	1.79945	0.57367	1.79256	0.24972	1.79117	0.05648	1.79408	0.04048		0.06553	0.09205	0.4692	0.56125		0.30483	0.25511
1.79534	1.62567	1.79618	2.19033	1.78895	5.08	1.78812	5.647	1.7885	0.994		1.80298	0.97601	1.79858	0.57933	1.79158	0.25085	1.79133	0.05614	1.79185	0.04077		0.06593	0.09261	0.46864	0.56125		0.30669	0.257
1.79509	1.556	1.794	2.21044	1.78898	5.172	1.7873	5.735	1.78474	0.942		1.79973	0.97388	1.79697	0.57756	1.78886	0.24849	1.78921	0.0509	1.79246	0.04353		0.06633	0.09317	0.46808	0.56125		0.30855	0.26285
1.79302	1.59822	1.79417	2.24022	1.78749	5.26	1.78481	5.707	1.78306	0.884		1.79901	0.967	1.79638	0.58131	1.78714	0.24733	1.78804	0.0503	1.79112	0.04464		0.06673	0.09373	0.46752	0.56125		0.31041	0.25608
1.79197	1.59367	1.79273	2.27544	1.78562	5.301	1.7851	5.813	1.78276	0.889		1.7965	0.95818	1.79521	0.57729	1.7883	0.24434	1.78616	0.04749	1.7879	0.0456		0.06713	0.09429	0.46696	0.56125		0.31227	0.2598
1.79239	1.60333	1.79129	2.28689	1.78471	5.36	1.78225	5.854	1.78065	0.823		1.79534	0.95453	1.79366	0.57642	1.78637	0.24547	1.78505	0.04969	1.78654	0.04574		0.06753	0.09485	0.4664	0.56125		0.31413	0.25696
1.79103	1.62667	1.78856	2.34989	1.78337	5.473	1.78125	5.981	1.77867	0.777		1.79607	0.95899	1.79245	0.57138	1.78362	0.24352	1.78238	0.04502	1.78734	0.04959		0.06793	0.09541	0.46584	0.56125		0.31599	0.268
1.78864	1.63178	1.7892	2.30844	1.78152	5.532	1.77978	5.989	1.7806	0.769		1.79436	0.94634	1.79021	0.57009	1.78324	0.24119	1.78076	0.04369	1.78473	0.04841		0.06833	0.09597	0.46528	0.56125		0.31784	0.2679
1.78871	1.66178	1.78846	2.37911	1.77977	5.521	1.78007	6.066	1.7777	0.703		1.79233	0.94815	1.78972	0.57446	1.78213	0.23928	1.78149	0.04369	1.78338	0.04995		0.06873	0.09654	0.46471	0.56125		0.3197	0.27394
1.7871	1.67689	1.78575	2.35556	1.77942	5.633	1.77803	6.105	1.77581	0.641		1.7917	0.94161	1.78888	0.57286	1.77981	0.23703	1.78065	0.04347	1.78266	0.05145		0.06913	0.0971	0.46415	0.56125		0.32156	0.27361
1.78499	1.69722	1.78501	2.40967	1.77725	5.695	1.77615	6.156	1.77368	0.62		1.78933	0.94715	1.78682	0.57066	1.77877	0.23418	1.77851	0.04014	1.78147	0.05159		0.06953	0.09766	0.46359	0.56125		0.32342	0.27075
1.78535	1.69511	1.7823	2.41767	1.77498	5.738	1.77537	6.182	1.77389	0.633		1.78853	0.93694	1.78507	0.56482	1.77937	0.23347	1.77735	0.03804	1.77909	0.05214		0.06993	0.09822	0.46303	0.56125		0.32528	0.27396
1.78375	1.69589	1.7818	2.429	1.776	5.85	1.77466	6.305	1.77376	0.607		1.78868	0.93045	1.7859	0.56143	1.77691	0.23254	1.77585	0.03867	1.77888	0.05451		0.07033	0.09878	0.46247	0.56125		0.32714	0.27829
1.78121	1.71622	1.78119	2.45356	1.77475	5.896	1.77198	6.338	1.77271	0.551		1.78707	0.92928	1.78213	0.56373	1.77452	0.23031	1.77429	0.03698	1.7787	0.0545		0.07073	0.09934	0.46191	0.56125		0.329	0.27774
1.7797	1.73033	1.77947	2.50022	1.77301	5.93	1.77209	6.378	1.77253	0.545		1.78667	0.93248	1.78329	0.55847	1.77473	0.22927	1.77184	0.03359	1.77642	0.05586		0.07113	0.0999	0.46135	0.56125		0.33086	0.27811
1.77928	1.70533	1.77722	2.52256	1.77221	6.03	1.76925	6.392	1.77018	0.516		1.78401	0.93185	1.78155	0.55842	1.77289	0.22561	1.77111	0.03352	1.773	0.0545		0.07153	0.10046	0.46079	0.56125		0.33271	0.27922
1.77699	1.732	1.77757	2.55111	1.77076	6.08	1.76928	6.516	1.76569	0.481		1.78085	0.9386	1.77966	0.55664	1.77115	0.2241	1.7691	0.02831	1.77347	0.05503		0.07193	0.10103	0.46022	0.56125		0.33457	0.2801
1.77605	1.74744	1.7763	2.57089	1.7684	6.181	1.76811	6.462	1.76578	0.479		1.78037	0.94004	1.77883	0.55807	1.76977	0.22584	1.76905	0.02713	1.77126	0.05628		0.07233	0.10159	0.45966	0.56125		0.33643	0.27918
1.77639	1.76089	1.77556	2.61167	1.76635	6.215	1.76558	6.567	1.76393	0.457		1.7818	0.94992	1.77762	0.55302	1.77118	0.22062	1.76893	0.02763	1.77051	0.05684		0.07273	0.10215	0.4591	0.56125		0.33829	0.28833
1.77575	1.797	1.77578	2.558	1.76684	6.264	1.76392	6.556	1.76264	0.439		1.78065	0.93519	1.7756	0.55609	1.7694	0.21725	1.76578	0.02639	1.76837	0.05724		0.07313	0.10271	0.45854	0.56125		0.34015	0.29076
1.77279	1.75656	1.77365	2.64044	1.76532	6.383	1.76218	6.588	1.76215	0.413		1.78046	0.9451	1.7755	0.55028	1.7669	0.21854	1.76502	0.02245	1.76853	0.05655		0.07353	0.10327	0.45798	0.56125		0.34201	0.29359
1.77259	1.76567	1.77156	2.65989	1.76354	6.341	1.76295	6.67	1.76227	0.409		1.7787	0.94228	1.77396	0.55677	1.76469	0.21396	1.76244	0.0223	1.76673	0.05898		0.07393	0.10383	0.45742	0.56125		0.34387	0.29068
1.7692	1.82367	1.7709	2.73233	1.7634	6.471	1.76148	6.734	1.76151	0.387		1.77604	0.9292	1.77321	0.55555	1.76254	0.21581	1.7635	0.02028	1.76626	0.05815		0.07433	0.10439	0.45686	0.56125		0.34572	0.29591
1.76728	1.79389	1.76933	2.71956	1.76256	6.568	1.76105	6.743	1.75888	0.383		1.77286	0.91739	1.7713	0.55067	1.76229	0.2123	1.7614	0.01959	1.76603	0.05922		0.07473	0.10495	0.4563	0.56125		0.34758	0.29143
1.76795	1.85789	1.76604	2.79189	1.7592	6.604	1.75985	6.798	1.75897	0.365		1.77216	0.92575	1.7708	0.55229	1.7632	0.21044	1.76024	0.01795	1.76328	0.06		0.07512	0.10552	0.45573	0.56125		0.34944	0.29984
1.76679	1.86256	1.76612	2.80889	1.76038	6.702	1.75832	6.765	1.75709	0.345		1.77061	0.90989	1.76977	0.55479	1.76097	0.20966	1.76056	0.01775	1.76172	0.06051		0.07552	0.10608	0.45517	0.56125		0.3513	0.30127
1.76495	1.86867	1.76712	2.83633	1.75823	6.768	1.75622	6.828	1.754	0.327		1.76862	0.90037	1.76805	0.5553	1.75816	0.20432	1.75948	0.01482	1.75992	0.05893		0.07592	0.10664	0.45461	0.56125		0.35316	0.29712
1.76582	1.88278	1.76516	2.84911	1.75538	6.83	1.75544	6.822	1.75397	0.321		1.77037	0.89801	1.76617	0.5534	1.7564	0.20267	1.75705	0.01465	1.75871	0.05949		0.07632	0.1072	0.45405	0.56125		0.35502	0.30321
1.76408	1.88878	1.7634	2.87744	1.7542	6.884	1.75514	6.82	1.75269	0.307		1.7696	0.89556	1.76652	0.54972	1.75666	0.20146	1.7553	0.0126	1.75676	0.05864		0.07672	0.10776	0.45349	0.56125		0.35688	0.29925
1.76319	1.91656	1.76201	2.886	1.7543	6.954	1.75297	6.817	1.7506	0.293		1.76769	0.89949	1.76479	0.54842	1.75501	0.19878	1.75503	0.01307	1.75618	0.05933		0.07712	0.10832	0.45293	0.56125		0.35874	0.309
1.7615	1.912	1.75924	2.98511	1.75192	7.081	1.75085	6.754	1.75014	0.279		1.76628	0.89762	1.76275	0.54984	1.75362	0.20109	1.75322	0.01117	1.75583	0.06098		0.07752	0.10888	0.45237	0.56125		0.36059	0.3046
1.75833	1.95067	1.75826	2.98067	1.75077	7.105	1.75079	6.797	1.74962	0.281		1.76433	0.90571	1.76122	0.55121	1.75413	0.19693	1.7513	0.01126	1.75376	0.06189		0.07792	0.10944	0.45181	0.56125		0.36245	0.30748
1.75689	1.96478	1.75898	3.01422	1.7509	7.155	1.74823	6.442	1.74761	0.261		1.76354	0.91153	1.76023	0.556	1.75119	0.19279	1.75065	0.00946	1.75234	0.06174		0.07832	0.11001	0.45124	0.56125		0.36431	0.31463
1.75591	1.96	1.75615	3.01889	1.74846	7.254	1.74813	6.416	1.74684	0.265		1.76251	0.91298	1.75979	0.55366	1.74972	0.19074	1.74921	0.01097	1.75166	0.06133		0.07872	0.11057	0.45068	0.56125		0.36617	0.31165
1.75564	1.97867	1.75423	3.04567	1.74623	7.296	1.74718	5.511	1.74529	0.257		1.75991	0.90523	1.75756	0.55657	1.74827	0.19159	1.7461	0.00999	1.75098	0.06091		0.07912	0.11113	0.45012	0.56125		0.36803	0.3157
1.75448	2.00478	1.75457	3.04633	1.74538	7.39722	1.74494	5.304	1.74227	0.241		1.75943	0.90962	1.7567	0.55408	1.74795	0.1877	1.74459	0.01142	1.75018	0.06146		0.07952	0.11169	0.44956	0.56125		0.36989	0.31555
1.75281	2.01256	1.75194	3.16356	1.74421	7.455	1.74274	3.687	1.74203	0.229		1.75708	0.91015	1.75602	0.55092	1.7473	0.18365	1.7451	0.01185	1.74927	0.06113		0.07992	0.11225	0.449	0.56125		0.37175	0.31667
1.75166	2.01811	1.75171	3.164	1.74261	7.519	1.74112	3.49	1.74268	0.221		1.75633	0.90855	1.75426	0.55012	1.74605	0.1834	1.74428	0.01393	1.74832	0.06159		0.08032	0.11281	0.44844	0.56125		0.37361	0.31649
1.7497	2.00333	1.75271	3.20633	1.74074	7.496	1.74	3.183	1.74053	0.213		1.75489	0.91598	1.7526	0.55423	1.74464	0.18067	1.74348	0.01575	1.74535	0.0616		0.08072	0.11337	0.44788	0.56125		0.37546	0.31889
1.74928	2.06756	1.75159	3.23056	1.74146	7.593	1.74038	3.168	1.73818	0.197		1.75309	0.90883	1.75146	0.55919	1.74207	0.1792	1.7409	0.01574	1.74486	0.06186		0.08112	0.11393	0.44732	0.56125		0.37732	0.32195
1.74835	2.08722	1.7481	3.31722	1.74054	7.748	1.73752	2.936	1.73549	0.199		1.75364	0.92512	1.75034	0.55533	1.73979	0.17531	1.74006	0.02102	1.74162	0.06243		0.08152	0.1145	0.44675	0.56125		0.37918	0.33017
1.74693	2.10922	1.7457	3.35956	1.73807	7.72	1.73771	2.904	1.73529	0.199		1.752	0.92587	1.74952	0.55618	1.73977	0.17362	1.73843	0.02949	1.74258	0.06372		0.08192	0.11506	0.44619	0.56125		0.38104	0.32942
1.74529	2.09889	1.74552	3.414	1.73614	7.808	1.73595	2.541	1.73391	0.197		1.74904	0.92794	1.75022	0.55369	1.73844	0.17157	1.73777	0.04043	1.74026	0.06319		0.08232	0.11562	0.44563	0.56125		0.3829	0.33052
1.74424	2.12444	1.74279	3.40978	1.7363	7.919	1.73488	2.553	1.73169	0.185		1.74943	0.93851	1.74696	0.55077	1.73833	0.1699	1.73607	0.04005	1.73846	0.06476		0.08272	0.11618	0.44507	0.56125		0.38476	0.33199
1.74369	2.14289	1.74103	3.46067	1.73482	7.931	1.73469	2.386	1.73308	0.183		1.74762	0.9433	1.74607	0.55314	1.73586	0.1672	1.73508	0.05716	1.73728	0.06352		0.08312	0.11674	0.44451	0.56125		0.38662	0.32954
1.74316	2.18144	1.74127	3.49178	1.73528	8.048	1.73182	2.349	1.73009	0.179		1.74585	0.94182	1.74393	0.55208	1.73581	0.16487	1.73342	0.0789	1.73627	0.06428		0.08352	0.1173	0.44395	0.56125		0.38848	0.3368
1.74269	2.12456	1.74104	3.58333	1.73221	8.114	1.73055	2.11	1.72865	0.173		1.74844	0.94921	1.74493	0.54753	1.73509	0.16098	1.73391	0.08411	1.73518	0.06524		0.08392	0.11786	0.44339	0.56125		0.39033	0.34472
1.74142	2.14133	1.73879	3.60078	1.73021	8.178	1.72742	2.106	1.72639	0.169		1.74691	0.94922	1.7433	0.54951	1.73212	0.1586	1.73373	0.09491	1.73241	0.06533		0.08432	0.11842	0.44283	0.56125		0.39219	0.33855
1.7391	2.20067	1.73891	3.69367	1.72897	8.192	1.72776	1.994	1.72681	0.157		1.74446	0.95558	1.73955	0.5525	1.73334	0.15504	1.7286	0.11182	1.7319	0.0652		0.08472	0.11899	0.44226	0.56125		0.39405	0.33802
1.73638	2.23778	1.73601	3.69622	1.72912	8.32	1.72682	1.997	1.72552	0.155		1.74183	0.94666	1.74007	0.55034	1.73165	0.15483	1.72773	0.11881	1.73048	0.06477		0.08511	0.11955	0.4417	0.56125		0.39591	0.33984
1.73635	2.25133	1.73573	3.72122	1.72687	8.405	1.7242	1.913	1.72421	0.151		1.74158	0.96186	1.73873	0.54931	1.72853	0.15196	1.72846	0.1219	1.72839	0.06441		0.08551	0.12011	0.44114	0.56125		0.39777	0.34907
1.73487	2.26589	1.7351	3.70578	1.72481	8.386	1.72435	1.911	1.72295	0.155		1.74047	0.9649	1.73725	0.54969	1.72567	0.15028	1.72663	0.12685	1.73019	0.06464		0.08591	0.12067	0.44058	0.56125		0.39963	0.36008
1.73253	2.29656	1.73266	3.82589	1.72424	8.449	1.72287	1.741	1.72118	0.139		1.74011	0.96946	1.73848	0.5527	1.72687	0.14798	1.72375	0.13005	1.72788	0.06374		0.08631	0.12123	0.44002	0.56125		0.40149	0.35661
1.73226	2.298	1.73037	3.86622	1.72274	8.573	1.72236	1.722	1.71937	0.137		1.7375	0.95948	1.73476	0.55013	1.72552	0.14543	1.72236	0.13039	1.72735	0.06593		0.08671	0.12179	0.43946	0.56125		0.40335	0.3656
1.73104	2.28678	1.72917	3.89489	1.72005	8.62822	1.71842	1.639	1.71877	0.121		1.73649	0.95605	1.73334	0.55044	1.72364	0.14326	1.7222	0.13487	1.72454	0.06648		0.08711	0.12235	0.4389	0.56125		0.4052	0.35463
1.72909	2.30589	1.72909	3.91489	1.71944	8.696	1.71896	1.679	1.718	0.126		1.73745	0.95655	1.73322	0.55158	1.72368	0.14125	1.72006	0.13656	1.7256	0.06526		0.08751	0.12291	0.43834	0.56125		0.40706	0.35797
1.72752	2.36244	1.72736	4.01356	1.71943	8.786	1.71712	1.487	1.71537	0.116		1.73501	0.94847	1.7317	0.55077	1.72234	0.13767	1.71801	0.13969	1.72269	0.06422		0.08791	0.12348	0.43777	0.56125		0.40892	0.36163
1.72671	2.33789	1.72577	4.01156	1.71698	8.781	1.71604	1.497	1.71389	0.108		1.73368	0.95511	1.72892	0.54433	1.72007	0.13543	1.7178	0.14195	1.72037	0.06553		0.08831	0.12404	0.43721	0.56125		0.41078	0.36542
1.72525	2.36878	1.72737	4.06822	1.71723	8.856	1.71509	1.415	1.7147	0.11		1.73261	0.95388	1.72694	0.54831	1.71777	0.13433	1.71685	0.14442	1.72035	0.06483		0.08871	0.1246	0.43665	0.56125		0.41264	0.37049
1.72704	2.42478	1.72427	4.065	1.71802	8.945	1.71348	1.403	1.71276	0.094		1.73078	0.94907	1.72805	0.54532	1.71638	0.12995	1.71568	0.14674	1.71837	0.06486		0.08911	0.12516	0.43609	0.56125		0.4145	0.36488
1.72274	2.46756	1.72224	4.11344	1.71559	9.036	1.71181	1.33	1.71029	0.098		1.72864	0.9493	1.72601	0.5497	1.71522	0.12379	1.71606	0.14594	1.71735	0.06553		0.08951	0.12572	0.43553	0.56125		0.41636	0.36251
1.72221	2.46856	1.72088	4.159	1.71279	8.984	1.71245	1.344	1.71057	0.096		1.7297	0.93715	1.7246	0.55414	1.71351	0.12352	1.71544	0.14954	1.71533	0.06512		0.08991	0.12628	0.43497	0.56125		0.41822	0.36641
1.71995	2.45111	1.71861	4.24233	1.71293	9.121	1.71018	1.275	1.70914	0.09		1.72707	0.93358	1.72356	0.54756	1.71477	0.12552	1.71393	0.15092	1.71539	0.06608		0.09031	0.12684	0.43441	0.56125		0.42007	0.36272
1.72032	2.47789	1.71863	4.281	1.71084	9.237	1.70862	1.253	1.70694	0.09		1.72533	0.93105	1.72368	0.54812	1.7126	0.12041	1.71297	0.15251	1.71453	0.06567		0.09071	0.1274	0.43385	0.56125		0.42193	0.37558
1.7194	2.48722	1.71869	4.34233	1.70932	9.273	1.70636	1.192	1.70424	0.082		1.72471	0.91957	1.72149	0.54975	1.71044	0.11625	1.71095	0.15202	1.71253	0.06367		0.09111	0.12797	0.43328	0.56125		0.42379	0.37508
1.71893	2.48089	1.71805	4.38389	1.70686	9.293	1.70729	1.214	1.70558	0.084		1.72369	0.91797	1.72061	0.54807	1.7089	0.1157	1.70871	0.15188	1.71075	0.06455		0.09151	0.12853	0.43272	0.56125		0.42565	0.37786
1.71797	2.51667	1.71583	4.482	1.7078	9.389	1.70526	1.126	1.70305	0.078		1.72139	0.91458	1.71842	0.55248	1.70895	0.11121	1.70645	0.15342	1.71027	0.06388		0.09191	0.12909	0.43216	0.56125		0.42751	0.37801
1.71483	2.59144	1.71396	4.47733	1.70521	9.47844	1.70343	1.12	1.70066	0.074		1.71927	0.92672	1.71718	0.55459	1.70617	0.10805	1.70741	0.15408	1.70972	0.06366		0.09231	0.12965	0.4316	0.56125		0.42937	0.37126
1.71362	2.57078	1.71417	4.51922	1.70455	9.43	1.7031	1.088	1.70158	0.07		1.71972	0.92904	1.7179	0.55404	1.7057	0.10798	1.70449	0.15582	1.70775	0.06379		0.09271	0.13021	0.43104	0.56125		0.43123	0.37416
1.71127	2.59356	1.71138	4.54622	1.70428	9.55922	1.70065	1.076	1.69911	0.064		1.71794	0.93059	1.71607	0.55891	1.70505	0.10352	1.7034	0.15484	1.70719	0.06455		0.09311	0.13077	0.43048	0.56125		0.43309	0.38127
1.71026	2.631	1.70911	4.60778	1.70145	9.64722	1.6992	1.019	1.69792	0.07		1.71755	0.94267	1.71574	0.56123	1.70318	0.09823	1.69937	0.15654	1.70511	0.06664		0.09351	0.13133	0.42992	0.56125		0.43494	0.38231
1.70936	2.62133	1.70987	4.58833	1.69807	9.64822	1.69792	1.035	1.69794	0.07		1.71763	0.94562	1.71268	0.55975	1.70188	0.09858	1.69944	0.1579	1.70359	0.06553		0.09391	0.13189	0.42936	0.56125		0.4368	0.38108
1.70971	2.63433	1.70692	4.728	1.70082	9.731	1.69767	0.999	1.69566	0.064		1.71566	0.93558	1.71217	0.55603	1.69961	0.09569	1.6981	0.1591	1.70207	0.06457		0.09431	0.13246	0.42879	0.56125		0.43866	0.38837
1.70893	2.69744	1.70732	4.77356	1.69927	9.815	1.69588	0.973	1.69374	0.064		1.71337	0.94399	1.71104	0.55431	1.69935	0.09452	1.69875	0.15747	1.70414	0.06455		0.09471	0.13302	0.42823	0.56125		0.44052	0.38196
1.70675	2.68589	1.70555	4.85089	1.69653	9.918	1.69298	0.959	1.69204	0.056		1.71375	0.94526	1.70926	0.55607	1.69794	0.09221	1.69687	0.15715	1.7004	0.06648		0.0951	0.13358	0.42767	0.56125		0.44238	0.38656
1.70482	2.68911	1.70488	4.83478	1.69341	9.918	1.69405	0.969	1.69096	0.052		1.71149	0.93412	1.70967	0.55873	1.69608	0.0892	1.69584	0.15857	1.69763	0.06629		0.0955	0.13414	0.42711	0.56125		0.44424	0.38894
1.70437	2.75878	1.70215	4.88111	1.69309	10.019	1.69222	0.899	1.69042	0.048		1.71035	0.94024	1.70778	0.55647	1.69668	0.09005	1.69344	0.1588	1.69551	0.06802		0.0959	0.1347	0.42655	0.56125		0.4461	0.39011
1.70189	2.764	1.70327	4.87689	1.69079	10.0432	1.68963	0.891	1.68817	0.05		1.70834	0.94297	1.7065	0.55383	1.69432	0.08433	1.69169	0.15888	1.69547	0.06552		0.0963	0.13526	0.42599	0.56125		0.44796	0.38733
1.69942	2.82189	1.70092	5.03644	1.68823	10.0892	1.69164	0.869	1.68838	0.052		1.70731	0.94258	1.70515	0.55476	1.69295	0.08267	1.69248	0.15848	1.69282	0.06814		0.0967	0.13582	0.42543	0.56125		0.44981	0.39453
1.69928	2.83356	1.69862	5.03667	1.68987	10.15	1.68858	0.869	1.68676	0.05		1.70696	0.93542	1.70443	0.55054	1.6912	0.08198	1.69282	0.16002	1.69184	0.06719		0.0971	0.13638	0.42487	0.56125		0.45167	0.40107
1.69858	2.83533	1.6957	5.104	1.68961	10.305	1.68548	0.813	1.68462	0.052		1.70527	0.93212	1.70183	0.54835	1.69174	0.0808	1.69238	0.16215	1.6932	0.06829		0.0975	0.13695	0.4243	0.56125		0.45353	0.39553
1.69733	2.85789	1.69522	5.11244	1.68777	10.3202	1.68428	0.801	1.68312	0.046		1.70343	0.94191	1.70047	0.55519	1.69062	0.07533	1.68934	0.16029	1.69202	0.06748		0.0979	0.13751	0.42374	0.56125		0.45539	0.39544
1.69709	2.87411	1.69391	5.24211	1.68616	10.3842	1.68597	0.783	1.68333	0.042		1.70205	0.94995	1.70092	0.54653	1.6871	0.07725	1.68745	0.15956	1.69032	0.0665		0.0983	0.13807	0.42318	0.56125		0.45725	0.39535
1.69651	2.92767	1.69454	5.25633	1.68567	10.412	1.6836	0.781	1.68114	0.04		1.70117	0.93966	1.69852	0.54605	1.6882	0.07383	1.68553	0.15896	1.687	0.06705		0.0987	0.13863	0.42262	0.56125		0.45911	0.39619
1.6943	2.93589	1.69426	5.32378	1.68359	10.539	1.68204	0.739	1.67737	0.04		1.70215	0.93069	1.69532	0.54077	1.6854	0.07089	1.68372	0.16046	1.68723	0.0669		0.0991	0.13919	0.42206	0.56125		0.46097	0.40611
1.69372	2.99122	1.6935	5.32767	1.68105	10.534	1.68199	0.743	1.67991	0.032		1.69954	0.95057	1.69575	0.53694	1.68278	0.06877	1.68328	0.15706	1.6861	0.06788		0.0995	0.13975	0.4215	0.56125		0.46283	0.41271
1.69105	2.96367	1.68984	5.46356	1.68326	10.597	1.68005	0.689	1.67775	0.036		1.69805	0.94559	1.69348	0.53314	1.68186	0.06698	1.68331	0.15925	1.68417	0.06941		0.0999	0.14031	0.42094	0.56125		0.46468	0.40256
1.68862	3.03756	1.68992	5.39578	1.68144	10.6652	1.67777	0.676	1.67627	0.036		1.69749	0.94549	1.69347	0.53029	1.68135	0.06549	1.68087	0.15741	1.68521	0.06636		0.1003	0.14087	0.42038	0.56125		0.46654	0.40668
1.68804	3.04089	1.68814	5.563	1.67873	10.69	1.67586	0.658	1.67412	0.032		1.6957	0.96378	1.69322	0.52621	1.6806	0.06254	1.67804	0.15963	1.68224	0.0668		0.1007	0.14144	0.41981	0.56125		0.4684	0.40748
1.68696	3.082	1.68549	5.58511	1.67805	10.6852	1.67602	0.66	1.67416	0.032		1.69322	0.97416	1.68924	0.52398	1.67905	0.06316	1.67773	0.15913	1.68021	0.06746		0.1011	0.142	0.41925	0.56125		0.47026	0.40556
1.68663	3.11111	1.68524	5.679	1.67635	10.903	1.67359	0.613	1.6723	0.026		1.69382	0.9808	1.68861	0.52162	1.67823	0.06029	1.67733	0.15986	1.67792	0.06539		0.1015	0.14256	0.41869	0.56125		0.47212	0.41116
1.68489	3.12422	1.68425	5.67867	1.67605	10.9202	1.67272	0.623	1.67137	0.028		1.6921	0.98257	1.6867	0.52638	1.67649	0.05848	1.67554	0.16031	1.67828	0.06679		0.1019	0.14312	0.41813	0.56125		0.47398	0.41714
1.68397	3.09211	1.68323	5.79733	1.67351	10.9824	1.67234	0.599	1.67006	0.028		1.68886	0.98526	1.68675	0.52185	1.67522	0.05718	1.67482	0.16107	1.67576	0.06566		0.1023	0.14368	0.41757	0.56125		0.47584	0.42091
1.68218	3.21167	1.68182	5.80644	1.67369	11.0164	1.67106	0.604	1.66906	0.022		1.69025	0.98404	1.68601	0.51648	1.67387	0.05514	1.67442	0.159	1.67423	0.06733		0.1027	0.14424	0.41701	0.56125		0.4777	0.41631
1.68133	3.235	1.68208	5.96422	1.66971	11.1647	1.66863	0.553	1.66667	0.024		1.68815	0.98404	1.68296	0.52575	1.67407	0.05372	1.67263	0.16081	1.67432	0.06731		0.1031	0.1448	0.41645	0.56125		0.47955	0.41608
1.6809	3.22667	1.6792	5.92367	1.66768	11.1722	1.66554	0.565	1.66484	0.024		1.68563	0.96676	1.68307	0.52414	1.67249	0.05019	1.66943	0.16032	1.6731	0.06912		0.1035	0.14536	0.41589	0.56125		0.48141	0.42037
1.67911	3.23222	1.67693	6.00889	1.66838	11.2212	1.66754	0.521	1.66465	0.026		1.68696	0.97754	1.6829	0.5329	1.67024	0.0493	1.66995	0.16178	1.67093	0.0676		0.1039	0.14593	0.41532	0.56125		0.48327	0.4223
1.67741	3.30633	1.67747	5.99667	1.66718	11.2497	1.66468	0.545	1.66311	0.026		1.68587	0.98913	1.68153	0.53569	1.67008	0.0479	1.671	0.16339	1.67047	0.06843		0.1043	0.14649	0.41476	0.56125		0.48513	0.42249
1.67625	3.31956	1.6762	6.14844	1.66496	11.3624	1.66253	0.517	1.66036	0.022		1.68437	0.97775	1.68144	0.53726	1.66789	0.04287	1.66842	0.16325	1.66898	0.06748		0.1047	0.14705	0.4142	0.56125		0.48699	0.42463
1.67572	3.33956	1.67481	6.18233	1.66311	11.3827	1.66197	0.515	1.66036	0.022		1.68324	0.96463	1.67958	0.52852	1.66529	0.04462	1.66673	0.1636	1.66792	0.06693		0.10509	0.14761	0.41364	0.56125		0.48885	0.42694
1.67396	3.33422	1.67258	6.24367	1.66195	11.4597	1.66088	0.479	1.6602	0.02		1.68046	0.97956	1.67658	0.52655	1.6645	0.04379	1.66434	0.16097	1.66686	0.06708		0.10549	0.14817	0.41308	0.56125		0.49071	0.42369
1.67263	3.40089	1.67219	6.261	1.65943	11.4939	1.65934	0.503	1.65766	0.02		1.67976	0.98753	1.6751	0.52133	1.6659	0.04053	1.66394	0.16274	1.66539	0.06719		0.10589	0.14873	0.41252	0.56125		0.49257	0.42634
1.67309	3.39178	1.67125	6.39	1.65894	11.5367	1.6579	0.481	1.65683	0.02		1.67856	0.97936	1.67513	0.51727	1.66225	0.04118	1.66128	0.16201	1.66584	0.069		0.10629	0.14929	0.41196	0.56125		0.49442	0.43009
1.67061	3.52056	1.66879	6.42889	1.66094	11.5404	1.65744	0.459	1.6566	0.018		1.67721	0.97894	1.67339	0.51709	1.6609	0.0356	1.6592	0.16382	1.66173	0.06912		0.10669	0.14986	0.41139	0.56125		0.49628	0.436
1.66829	3.50967	1.66941	6.45289	1.6584	11.6309	1.65683	0.443	1.65358	0.018		1.67614	0.97952	1.67113	0.51781	1.65985	0.03721	1.65878	0.16155	1.65996	0.06897		0.10709	0.15042	0.41083	0.56125		0.49814	0.4344
1.66795	3.53456	1.6678	6.521	1.65849	11.6597	1.6544	0.427	1.65259	0.018		1.67461	0.97788	1.67151	0.51404	1.65924	0.03416	1.65647	0.16212	1.65928	0.06915		0.10749	0.15098	0.41027	0.56125		0.5	0.44422
1.66648	3.53	1.66459	6.62122	1.65583	11.6651	1.65431	0.431	1.65175	0.018		1.6739	0.98113	1.67131	0.51261	1.65741	0.03385	1.65711	0.16541	1.65787	0.06829		0.10789	0.15154	0.40971	0.56125		0.50186	0.43882
1.66333	3.61889	1.66472	6.57944	1.65429	11.6731	1.65273	0.435	1.65081	0.018		1.6723	0.97713	1.6711	0.51667	1.65586	0.03464	1.65695	0.16516	1.6568	0.06802		0.10829	0.1521	0.40915	0.56125		0.50372	0.43439
1.66293	3.58656	1.66381	6.71122	1.65101	11.6887	1.65106	0.415	1.6486	0.016		1.67055	0.98648	1.66965	0.51016	1.65634	0.0326	1.65683	0.16392	1.65747	0.06869		0.10869	0.15266	0.40859	0.56125		0.50558	0.43849
1.66366	3.60333	1.66184	6.71622	1.64845	11.7447	1.64879	0.409	1.64641	0.016		1.6713	0.98442	1.66812	0.51399	1.655	0.02846	1.65277	0.16527	1.65712	0.06898		0.10909	0.15322	0.40803	0.56125		0.50743	0.44346
1.66317	3.643	1.66059	6.82	1.64876	11.6649	1.64895	0.409	1.64643	0.016		1.66927	0.99513	1.66451	0.50872	1.65186	0.02856	1.65128	0.16444	1.65563	0.06897		0.10949	0.15378	0.40747	0.56125		0.50929	0.447
1.66128	3.637	1.6607	6.83967	1.64734	11.6791	1.64573	0.389	1.6443	0.014		1.66829	0.9966	1.66379	0.50877	1.6506	0.02842	1.65126	0.16722	1.6531	0.0676		0.10989	0.15435	0.4069	0.56125		0.51115	0.44589
1.66021	3.66456	1.659	7.02189	1.64754	2.481	1.64307	0.373	1.64316	0.014		1.66628	0.98269	1.66269	0.5044	1.65131	0.02758	1.6497	0.16352	1.65029	0.06802		0.11029	0.15491	0.40634	0.56125		0.51301	0.44935
1.65793	3.81811	1.65711	7.05456	1.64554	2.439	1.64508	0.377	1.6423	0.016		1.66587	0.98333	1.66142	0.50628	1.64847	0.03079	1.64795	0.1649	1.64994	0.06926		0.11069	0.15547	0.40578	0.56125		0.51487	0.44746
1.65613	3.81611	1.65694	7.04144	1.647	2.355	1.64328	0.363	1.64099	0.014		1.66334	0.96611	1.65929	0.50457	1.64481	0.0332	1.6465	0.16319	1.64899	0.06898		0.11109	0.15603	0.40522	0.56125		0.51673	0.45
1.65594	3.88422	1.65536	7.16189	1.64453	2.333	1.64103	0.347	1.64082	0.016		1.66414	0.97543	1.65927	0.50472	1.64662	0.0326	1.64615	0.16601	1.64631	0.06967		0.11149	0.15659	0.40466	0.56125		0.51859	0.45087
1.65419	3.86844	1.65348	7.14967	1.6417	2.246	1.64048	0.339	1.63834	0.014		1.66257	0.96636	1.65851	0.50434	1.64533	0.03672	1.64465	0.1655	1.6466	0.06939		0.11189	0.15715	0.4041	0.56125		0.52045	0.45511
1.65193	3.99678	1.65169	7.22322	1.64064	2.272	1.64107	0.337	1.63724	0.014		1.66127	0.95633	1.65547	0.50553	1.64258	0.29621	1.64296	0.16486	1.64528	0.06648		0.11229	0.15771	0.40354	0.56125		0.5223	0.46038
1.65108	3.971	1.64992	7.28967	1.63881	2.129	1.63907	0.327	1.63649	0.014		1.65818	0.95238	1.65442	0.5082	1.64156	0.30037	1.64065	0.1655	1.64213	0.06966		0.11269	0.15827	0.40298	0.56125		0.52416	0.45369
1.65161	4.09822	1.6485	7.35056	1.63566	2.145	1.63671	0.309	1.63387	0.014		1.65872	0.94943	1.65268	0.5091	1.64184	0.30282	1.64031	0.16236	1.64118	0.06844		0.11309	0.15884	0.40241	0.56125		0.52602	0.45499
1.64966	4.05033	1.64822	7.48556	1.63502	2.072	1.6367	0.323	1.63411	0.012		1.65662	0.94578	1.65318	0.50901	1.64149	0.30276	1.63881	0.16576	1.64354	0.06775		0.11349	0.1594	0.40185	0.56125		0.52788	0.45375
1.64728	4.116	1.64899	7.425	1.63615	2.069	1.63482	0.297	1.63275	0.012		1.65454	0.94075	1.65085	0.5053	1.63877	0.30349	1.63804	0.16477	1.63894	0.0687		0.11389	0.15996	0.40129	0.56125		0.52974	0.46491
1.64745	4.13056	1.64753	7.58689	1.63636	1.939	1.63295	0.297	1.63044	0.012		1.65451	0.94064	1.65085	0.50042	1.63575	0.30303	1.63743	0.16615	1.63815	0.06775		0.11429	0.16052	0.40073	0.56125		0.5316	0.46383
1.64687	4.17267	1.64365	7.62333	1.63153	1.933	1.63217	0.293	1.62896	0.01		1.65304	0.93484	1.64849	0.50645	1.63645	0.30495	1.63495	0.16671	1.63696	0.0687		0.11469	0.16108	0.40017	0.56125		0.53346	0.45982
1.64535	4.20222	1.64328	7.65767	1.63071	1.872	1.63111	0.287	1.62778	0.01		1.65199	0.92059	1.64682	0.51007	1.63372	0.30104	1.63345	0.16598	1.63579	0.06802		0.11508	0.16164	0.39961	0.56125		0.53532	0.46767
1.64338	4.304	1.64262	7.75311	1.62961	1.881	1.6296	0.275	1.62558	0.012		1.6516	0.92018	1.64958	0.5029	1.63253	0.30377	1.63113	0.16731	1.63421	0.06938		0.11548	0.1622	0.39905	0.56125		0.53717	0.46498
1.6404	4.24711	1.64118	7.86511	1.62904	1.756	1.6276	0.277	1.62366	0.014		1.65011	0.89936	1.64631	0.50662	1.63268	0.30053	1.63039	0.168	1.63395	0.06746		0.11588	0.16276	0.39849	0.56125		0.53903	0.47195
1.64036	4.391	1.63971	7.83889	1.62697	1.766	1.62717	0.273	1.62623	0.012		1.64777	0.9019	1.64534	0.50081	1.63067	0.3008	1.62926	0.16849	1.63156	0.06676		0.11628	0.16333	0.39792	0.56125		0.54089	0.47147
1.63993	4.41367	1.64011	7.97333	1.62555	1.713	1.62593	0.249	1.62439	0.012		1.6473	0.89818	1.64183	0.50418	1.62997	0.29981	1.62728	0.16754	1.63248	0.06843		0.11668	0.16389	0.39736	0.56125		0.54275	0.47893
1.64224	4.37467	1.63664	8.00833	1.62419	1.719	1.62385	0.265	1.61994	0.01		1.64632	0.89457	1.64298	0.50343	1.62852	0.29805	1.62741	0.16959	1.63035	0.06746		0.11708	0.16445	0.3968	0.56125		0.54461	0.47381
1.63826	4.48033	1.63438	8.14989	1.62343	1.626	1.62404	0.263	1.61995	0.008		1.64433	0.89414	1.64156	0.49718	1.62795	0.2984	1.62665	0.16679	1.62892	0.06855		0.11748	0.16501	0.39624	0.56125		0.54647	0.47562
1.63597	4.37067	1.63438	8.13578	1.62382	1.633	1.62384	0.261	1.6193	0.008		1.64339	0.89923	1.64083	0.50105	1.62623	0.29934	1.62496	0.16821	1.62846	0.0686		0.11788	0.16557	0.39568	0.56125		0.54833	0.47056
1.63477	4.53556	1.63365	8.23711	1.62304	1.556	1.62257	0.247	1.61857	0.01		1.64244	0.88188	1.6401	0.50187	1.62414	0.29824	1.62343	0.16834	1.62451	0.06662		0.11828	0.16613	0.39512	0.56125		0.55019	0.47443
1.63129	4.71233	1.63187	8.32978	1.622	1.556	1.61786	0.243	1.61643	0.006		1.64031	0.86369	1.63802	0.5013	1.62506	0.2971	1.62267	0.16823	1.62252	0.06788		0.11868	0.16669	0.39456	0.56125		0.55204	0.47591
1.6306	4.66044	1.63192	8.31133	1.61917	1.499	1.61827	0.241	1.61447	0.01		1.63968	0.86029	1.63472	0.50083	1.6234	0.29628	1.61963	0.16898	1.62168	0.06814		0.11908	0.16725	0.394	0.56125		0.5539	0.4803
1.63048	4.67733	1.63181	8.40811	1.61866	1.501	1.61812	0.245	1.61373	0.01		1.63995	0.84872	1.63367	0.50544	1.62042	0.29625	1.61788	0.17024	1.62202	0.06788		0.11948	0.16782	0.39343	0.56125		0.55576	0.48727
1.62935	4.77078	1.62886	8.53056	1.6171	1.423	1.6159	0.229	1.61203	0.012		1.63714	0.84239	1.63193	0.50268	1.61943	0.29842	1.61694	0.1663	1.6219	0.06952		0.11988	0.16838	0.39287	0.56125		0.55762	0.48096
1.62869	4.86389	1.62667	8.59544	1.61674	1.449	1.61438	0.235	1.61096	0.008		1.63535	0.85079	1.631	0.50434	1.61929	0.29853	1.61755	0.16912	1.62049	0.068		0.12028	0.16894	0.39231	0.56125		0.55948	0.49263
1.62723	4.83922	1.62631	8.54956	1.61621	1.405	1.61162	0.231	1.61106	0.008		1.63502	0.86205	1.6298	0.50241	1.61669	0.29473	1.61472	0.16782	1.61879	0.06762		0.12068	0.1695	0.39175	0.56125		0.56134	0.48231
1.6259	4.94133	1.62555	8.647	1.61375	1.411	1.61375	0.223	1.61024	0.008		1.63388	0.85772	1.63075	0.49557	1.61416	0.29848	1.61457	0.16875	1.61721	0.0677		0.12108	0.17006	0.39119	0.56125		0.5632	0.49293
1.62446	4.93844	1.62399	8.781	1.61233	1.355	1.61175	0.219	1.6078	0.006		1.63175	0.85032	1.62788	0.48841	1.61341	0.30034	1.61214	0.16668	1.61527	0.06706		0.12148	0.17062	0.39063	0.56125		0.56506	0.48577
1.623	4.96678	1.62396	8.78589	1.60932	1.363	1.60965	0.221	1.60542	0.006		1.63256	0.84392	1.6259	0.49646	1.61339	0.29946	1.6124	0.168	1.61253	0.06622		0.12188	0.17118	0.39007	0.56125		0.56691	0.49309
1.6228	4.98878	1.62236	8.89067	1.60897	1.333	1.60873	0.213	1.60533	0.002		1.63106	0.8359	1.62664	0.49012	1.61223	0.30247	1.61108	0.16903	1.61175	0.0669		0.12228	0.17174	0.38951	0.56125		0.56877	0.49991
1.62081	5.09722	1.62031	8.97711	1.6072	1.303	1.60645	0.213	1.60205	0.008		1.6287	0.84109	1.624	0.48558	1.61052	0.30005	1.61002	0.16875	1.6105	0.06788		0.12268	0.17231	0.38894	0.56125		0.57063	0.49878
1.61999	5.14467	1.6186	8.95944	1.60657	1.281	1.60393	0.201	1.60054	0.006		1.6267	0.835	1.62286	0.48387	1.61018	0.30142	1.60978	0.16596	1.61067	0.06746		0.12308	0.17287	0.38838	0.56125		0.57249	0.4969
1.61809	5.20456	1.61709	9.05289	1.60661	1.307	1.60298	0.195	1.60158	0.004		1.62694	0.82924	1.62199	0.47861	1.60894	0.30041	1.6091	0.16825	1.61034	0.06662		0.12348	0.17343	0.38782	0.56125		0.57435	0.49538
1.61703	5.19911	1.61596	9.09522	1.6049	1.22	1.60288	0.195	1.60087	0.004		1.62541	0.83202	1.62171	0.47441	1.607	0.30388	1.60743	0.16638	1.61056	0.06595		0.12388	0.17399	0.38726	0.56125		0.57621	0.50092
1.61633	5.31333	1.61398	9.22411	1.60167	1.253	1.60138	0.186	1.59936	0.006		1.62318	0.83077	1.61955	0.46938	1.60464	0.30525	1.60533	0.16818	1.60778	0.06665		0.12428	0.17455	0.3867	0.56125		0.57807	0.5045
1.61305	5.31867	1.61472	9.27189	1.5994	1.206	1.59911	0.184	1.59829	0.004		1.62358	0.82915	1.61741	0.46687	1.60467	0.30402	1.60382	0.16898	1.60546	0.06884		0.12468	0.17511	0.38614	0.56125		0.57993	0.50943
1.61369	5.35844	1.61358	9.30878	1.60174	1.215	1.59958	0.188	1.59621	0.006		1.621	0.8363	1.61736	0.4621	1.60261	0.30752	1.60121	0.16722	1.60418	0.0676		0.12507	0.17567	0.38558	0.56125		0.58178	0.50868
1.61285	5.38489	1.61089	9.43333	1.59802	1.145	1.59766	0.18	1.59588	0.004		1.61787	0.83523	1.61601	0.44926	1.60149	0.30762	1.601	0.16737	1.60365	0.06788		0.12547	0.17623	0.38502	0.56125		0.58364	0.51088
1.60921	5.449	1.61041	9.48633	1.59611	1.171	1.59505	0.188	1.59426	0.004		1.61924	0.82598	1.61166	0.45761	1.60097	0.3071	1.59918	0.16777	1.60185	0.06705		0.12587	0.1768	0.38445	0.56125		0.5855	0.50737
1.60923	5.41578	1.60959	9.57344	1.59441	1.144	1.5949	0.18	1.59339	0.004		1.61919	0.80959	1.61462	0.45265	1.59845	0.30791	1.59837	0.16757	1.60034	0.0665		0.12627	0.17736	0.38389	0.56125		0.58736	0.51001
1.60788	5.582	1.60749	9.62856	1.5942	1.139	1.59303	0.166	1.59227	0.004		1.61635	0.80733	1.6129	0.45115	1.59713	0.31126	1.59677	0.16733	1.5977	0.06665		0.12667	0.17792	0.38333	0.56125		0.58922	0.51083
1.60612	5.57978	1.60645	9.74333	1.59292	1.081	1.59158	0.17	1.59153	0.002		1.61627	0.8194	1.61131	0.44752	1.5957	0.30914	1.59465	0.16941	1.59823	0.068		0.12707	0.17848	0.38277	0.56125		0.59108	0.51687
1.60422	5.62522	1.60408	9.76822	1.59218	1.107	1.59194	0.168	1.58923	0.004		1.6147	0.80251	1.60943	0.44621	1.59653	0.31054	1.59367	0.1687	1.59842	0.06622		0.12747	0.17904	0.38221	0.56125		0.59294	0.52155
1.6057	5.62989	1.60395	9.77667	1.59235	1.075	1.58932	0.166	1.58881	0.002		1.61302	0.79952	1.60961	0.44038	1.59439	0.31149	1.59329	0.17044	1.59648	0.06802		0.12787	0.1796	0.38165	0.56125		0.5948	0.52047
1.60413	5.78867	1.6029	9.95467	1.59035	1.087	1.58848	0.162	1.58911	0.002		1.61039	0.81409	1.60647	0.44275	1.59312	0.31028	1.59261	0.16936	1.59495	0.06759		0.12827	0.18016	0.38109	0.56125		0.59665	0.52104
1.60251	5.80322	1.60323	9.95333	1.58746	1.046	1.58597	0.162	1.58426	0.004		1.61208	0.80812	1.60486	0.43445	1.59134	0.31078	1.58987	0.17131	1.59256	0.06772		0.12867	0.18072	0.38053	0.56125		0.59851	0.52616
1.60195	5.88622	1.60203	9.995	1.58548	1.035	1.58776	0.154	1.58402	0.002		1.61008	0.81383	1.60714	0.43298	1.59071	0.30998	1.58873	0.16818	1.59123	0.06665		0.12907	0.18129	0.37996	0.56125		0.60037	0.5199
1.59944	5.88189	1.59953	10.1523	1.58759	1.043	1.58494	0.156	1.58255	0.002		1.60798	0.81089	1.60561	0.42612	1.58923	0.31102	1.58819	0.16834	1.58949	0.06691		0.12947	0.18185	0.3794	0.56125		0.60223	0.52737
1.5966	5.97278	1.59761	10.1004	1.58458	1.019	1.5847	0.158	1.57908	0.004		1.60679	0.80614	1.60267	0.42112	1.5884	0.31156	1.58774	0.16926	1.58612	0.06844		0.12987	0.18241	0.37884	0.56125		0.60409	0.52834
1.59441	6.01478	1.59696	10.1707	1.58256	0.983	1.58236	0.158	1.57788	0		1.60689	0.80221	1.59977	0.42243	1.58601	0.31197	1.58579	0.17195	1.5893	0.06676		0.13027	0.18297	0.37828	0.56125		0.60595	0.53333
1.59521	6.05711	1.59619	10.2831	1.5823	1.033	1.57796	0.148	1.57808	0		1.60415	0.80951	1.59871	0.42102	1.58608	0.31159	1.58604	0.16814	1.58598	0.06636		0.13067	0.18353	0.37772	0.56125		0.60781	0.52979
1.59487	6.05189	1.59439	10.3852	1.57981	0.937	1.58047	0.148	1.57637	0.002		1.6042	0.80946	1.59782	0.40779	1.58387	0.3133	1.58471	0.16791	1.58451	0.06615		0.13107	0.18409	0.37716	0.56125		0.60967	0.52685
1.59173	6.17244	1.5924	10.364	1.57855	0.949	1.57833	0.144	1.5765	0		1.60372	0.81725	1.59576	0.41223	1.5816	0.31362	1.58224	0.16929	1.58489	0.06608		0.13147	0.18465	0.3766	0.56125		0.61152	0.52858
1.59311	6.142	1.59264	10.4803	1.57604	0.955	1.57714	0.142	1.57558	0		1.60039	0.82163	1.59755	0.40362	1.57986	0.31674	1.57962	0.16619	1.58249	0.06664		0.13187	0.18521	0.37604	0.56125		0.61338	0.53393
1.59017	6.29711	1.59	10.5278	1.5784	0.931	1.57742	0.142	1.57395	0		1.59888	0.80658	1.59623	0.40192	1.57937	0.31654	1.58024	0.16832	1.58131	0.0672		0.13227	0.18578	0.37547	0.56125		0.61524	0.53277
1.58904	6.31667	1.58936	10.5492	1.57661	0.903	1.57603	0.148	1.57345	0.002		1.59989	0.83049	1.59593	0.39419	1.57974	0.31555	1.57789	0.16946	1.57948	0.06665		0.13267	0.18634	0.37491	0.56125		0.6171	0.53651
1.58869	6.407	1.5882	10.6156	1.57219	0.893	1.57487	0.132	1.56982	0.002		1.59821	0.83748	1.5924	0.38898	1.57809	0.31606	1.57671	0.17062	1.57918	0.06677		0.13307	0.1869	0.37435	0.56125		0.61896	0.54261
1.5875	6.36367	1.5879	10.7916	1.5712	0.903	1.57127	0.14	1.56703	0		1.59637	0.85107	1.5925	0.38742	1.57946	0.3174	1.5748	0.1712	1.57765	0.06748		0.13347	0.18746	0.37379	0.56125		0.62082	0.5401
1.58596	6.46889	1.58468	10.8506	1.57182	0.881	1.57121	0.142	1.56609	0.002		1.59525	0.83988	1.58912	0.38372	1.57699	0.31701	1.57421	0.16916	1.57621	0.06443		0.13387	0.18802	0.37323	0.56125		0.62268	0.54518
1.58447	6.51444	1.58413	10.8687	1.57108	0.871	1.56956	0.132	1.56535	0		1.59408	0.84098	1.58653	0.37669	1.5741	0.31783	1.57418	0.17114	1.57524	0.06538		0.13427	0.18858	0.37267	0.56125		0.62454	0.54321
1.58401	6.60422	1.58393	10.9418	1.56862	0.861	1.56781	0.142	1.56359	0		1.59364	0.83769	1.58736	0.37736	1.57217	0.31432	1.57187	0.17001	1.57375	0.068		0.13467	0.18914	0.37211	0.56125		0.62639	0.54919
1.58413	6.60811	1.58333	11.0581	1.56886	0.855	1.56614	0.142	1.56502	0		1.5929	0.83105	1.58555	0.37752	1.57165	0.31634	1.56982	0.1674	1.57237	0.06628		0.13506	0.1897	0.37155	0.56125		0.62825	0.54633
1.58035	6.66878	1.58098	11.0421	1.56702	0.829	1.56671	0.134	1.56533	0		1.5901	0.84556	1.58476	0.37578	1.56833	0.31668	1.56994	0.16829	1.57081	0.06414		0.13546	0.19027	0.37098	0.56125		0.63011	0.55614
1.58222	6.71967	1.58016	11.1258	1.5651	0.805	1.56503	0.13	1.56157	0		1.58788	0.84158	1.58388	0.37278	1.56685	0.31877	1.56747	0.16936	1.56951	0.06664		0.13586	0.19083	0.37042	0.56125		0.63197	0.55717
1.57866	6.84711	1.57861	11.263	1.56439	0.837	1.56449	0.132	1.56057	0		1.58712	0.83386	1.58565	0.38043	1.56738	0.32222	1.56583	0.1699	1.56881	0.06759		0.13626	0.19139	0.36986	0.56125		0.63383	0.5527
1.57724	6.83333	1.57713	11.3094	1.56279	0.826	1.5619	0.136	1.55934	0		1.58649	0.83713	1.5834	0.36919	1.56674	0.321	1.56484	0.16708	1.56697	0.06552		0.13666	0.19195	0.3693	0.56125		0.63569	0.55999
1.57493	6.92422	1.57542	11.324	1.56054	0.831	1.56142	0.13	1.56075	0.002		1.58561	0.83867	1.57981	0.3649	1.56392	0.32087	1.56415	0.1699	1.56616	0.06567		0.13706	0.19251	0.36874	0.56125		0.63755	0.56172
1.57536	6.96044	1.57494	11.3996	1.55902	0.77	1.55924	0.128	1.55768	0		1.58397	0.84123	1.57955	0.36048	1.56217	0.32255	1.56385	0.16878	1.56423	0.06569		0.13746	0.19307	0.36818	0.56125		0.63941	0.56001
1.5724	7.01756	1.57316	11.4837	1.55854	0.778	1.55675	0.126	1.55413	0		1.5849	0.84608	1.57822	0.36385	1.56077	0.32189	1.56117	0.16786	1.56395	0.06596		0.13786	0.19363	0.36762	0.56125		0.64126	0.5594
1.57225	7.06178	1.57176	11.4913	1.55845	0.77	1.55617	0.124	1.55396	0		1.58242	0.85015	1.57587	0.36021	1.56121	0.32113	1.56076	0.16929	1.56295	0.06628		0.13826	0.19419	0.36706	0.56125		0.64312	0.5662
1.57278	7.16011	1.5731	11.5841	1.55702	0.782	1.55541	0.124	1.55373	0		1.58091	0.85236	1.57405	0.35326	1.56143	0.3197	1.55905	0.16995	1.56077	0.06705		0.13866	0.19476	0.36649	0.56125		0.64498	0.57028
1.57144	7.14422	1.57029	11.7152	1.5558	0.774	1.55406	0.126	1.5533	0		1.58007	0.85838	1.57398	0.35596	1.55932	0.3207	1.55739	0.16728	1.55848	0.06664		0.13906	0.19532	0.36593	0.56125		0.64684	0.5702
1.56913	7.25722	1.56809	11.7856	1.55451	0.758	1.55224	0.122	1.55153	0		1.5781	0.85868	1.57252	0.35656	1.55946	0.3235	1.55624	0.16923	1.5589	0.06552		0.13946	0.19588	0.36537	0.56125		0.6487	0.56489
1.56706	7.29533	1.56739	11.8337	1.55329	0.752	1.55331	0.124	1.55134	0		1.57598	0.86712	1.57168	0.35011	1.55661	0.32477	1.55573	0.16877	1.55707	0.06596		0.13986	0.19644	0.36481	0.56125		0.65056	0.56922
1.56602	7.28689	1.56666	11.8992	1.55016	0.73	1.55002	0.128	1.54914	0		1.57428	0.86287	1.57143	0.35086	1.55401	0.32242	1.55445	0.16736	1.55466	0.06815		0.14026	0.197	0.36425	0.56125		0.65242	0.56935
1.56416	7.34267	1.5643	11.9187	1.54754	0.716	1.54834	0.122	1.54509	0		1.57552	0.87369	1.56858	0.34339	1.55233	0.32324	1.55277	0.16857	1.55269	0.06719		0.14066	0.19756	0.36369	0.56125		0.65428	0.5758
1.56299	7.38678	1.56319	11.921	1.54888	0.732	1.54721	0.116	1.54405	0		1.57442	0.87972	1.5676	0.3427	1.55397	0.32384	1.55035	0.17074	1.55357	0.06857		0.14106	0.19812	0.36313	0.56125		0.65613	0.58313
1.56337	7.41011	1.56305	12.032	1.54814	0.697	1.54645	0.122	1.54213	0		1.57082	0.87337	1.56817	0.34407	1.5509	0.32211	1.54996	0.16972	1.55216	0.06762		0.14146	0.19868	0.36257	0.56125		0.65799	0.57547
1.56051	7.53922	1.5622	12.1322	1.54549	0.689	1.54563	0.114	1.54093	0		1.5721	0.87877	1.56544	0.34372	1.55047	0.32312	1.54909	0.16913	1.55047	0.06634		0.14186	0.19925	0.362	0.56125		0.65985	0.57951
1.55976	7.60578	1.56033	12.2031	1.54615	0.679	1.54311	0.116	1.54098	0		1.56948	0.88438	1.56403	0.33511	1.54747	0.32116	1.54713	0.16854	1.55046	0.0676		0.14226	0.19981	0.36144	0.56125		0.66171	0.58387
1.55788	7.65967	1.55848	12.2362	1.54348	0.681	1.54399	0.108	1.54092	0		1.5684	0.88141	1.56135	0.33459	1.54666	0.32347	1.54531	0.16825	1.54846	0.06774		0.14266	0.20037	0.36088	0.56125		0.66357	0.58315
1.55908	7.60633	1.55745	12.284	1.54266	0.663	1.54167	0.112	1.54029	0		1.56709	0.88701	1.56219	0.32873	1.54459	0.32426	1.54603	0.17061	1.54666	0.06664		0.14306	0.20093	0.36032	0.56125		0.66543	0.58529
1.5563	7.76022	1.55638	12.3983	1.5412	0.667	1.54148	0.112	1.53693	0		1.56579	0.89128	1.56223	0.33113	1.54431	0.32218	1.54383	0.16993	1.54464	0.06926		0.14346	0.20149	0.35976	0.56125		0.66729	0.59398
1.55516	7.77922	1.55402	12.3998	1.54058	0.647	1.53867	0.11	1.53522	0		1.56408	0.88596	1.56026	0.32572	1.54315	0.32352	1.54304	0.16645	1.54526	0.06828		0.14386	0.20205	0.3592	0.56125		0.66914	0.5881
1.55464	7.84067	1.55263	12.4548	1.5379	0.641	1.53895	0.108	1.53507	0		1.56315	0.88958	1.55936	0.32444	1.54371	0.32549	1.54012	0.16714	1.54326	0.06677		0.14426	0.20261	0.35864	0.56125		0.671	0.58963
1.55265	7.88867	1.55355	12.5482	1.53717	0.643	1.53582	0.104	1.53335	0		1.56286	0.8893	1.55712	0.3219	1.5392	0.32514	1.54123	0.16726	1.54115	0.0665		0.14466	0.20317	0.35808	0.56125		0.67286	0.58996
1.55104	8.03867	1.55082	12.6388	1.53504	0.627	1.53341	0.104	1.53026	0		1.56057	0.89636	1.55659	0.32002	1.53781	0.32638	1.53968	0.16864	1.5406	0.06759		0.14505	0.20374	0.35751	0.56125		0.67472	0.59455
1.5488	8.051	1.54942	12.5934	1.53553	0.627	1.53191	0.11	1.52974	0		1.55928	0.89023	1.55205	0.31864	1.53719	0.32645	1.53734	0.16687	1.53971	0.06814		0.14545	0.2043	0.35695	0.56125		0.67658	0.59422
1.55011	8.11789	1.5482	12.6971	1.53354	0.621	1.53144	0.102	1.53019	0		1.55861	0.8902	1.55251	0.3223	1.53757	0.32475	1.53643	0.16835	1.53909	0.06746		0.14585	0.20486	0.35639	0.56125		0.67844	0.59165
1.5488	8.14333	1.54806	12.8401	1.53053	0.615	1.52997	0.104	1.52857	0		1.55839	0.88796	1.55157	0.31175	1.53503	0.32341	1.53527	0.16805	1.53641	0.06843		0.14625	0.20542	0.35583	0.56125		0.6803	0.59756
1.54593	8.231	1.54586	12.7876	1.53227	0.615	1.53122	0.098	1.52819	0		1.55742	0.89112	1.5505	0.31074	1.53297	0.32582	1.5333	0.16725	1.53498	0.06676		0.14665	0.20598	0.35527	0.56125		0.68216	0.60038
1.5458	8.24744	1.54643	12.9134	1.5302	0.607	1.53037	0.1	1.52643	0		1.55637	0.8897	1.54889	0.30582	1.53342	0.32346	1.53139	0.16797	1.5346	0.06664		0.14705	0.20654	0.35471	0.56125		0.68401	0.60042
1.54378	8.33811	1.54351	12.9602	1.52772	0.597	1.52981	0.1	1.52607	0		1.55577	0.88313	1.54913	0.3089	1.53301	0.3244	1.53067	0.16654	1.53318	0.06814		0.14745	0.2071	0.35415	0.56125		0.68587	0.6128
1.54259	8.41144	1.54194	13.0822	1.52619	0.587	1.52647	0.098	1.52281	0		1.55385	0.8882	1.54669	0.30267	1.53152	0.32561	1.53073	0.16943	1.53278	0.06703		0.14785	0.20766	0.35359	0.56125		0.68773	0.60316
1.54072	8.49411	1.54086	13.0693	1.5249	0.585	1.52479	0.096	1.51899	0		1.55056	0.88342	1.54546	0.30284	1.52965	0.3218	1.52846	0.16792	1.52999	0.06586		0.14825	0.20823	0.35302	0.56125		0.68959	0.6042
1.54	8.48333	1.54065	13.1614	1.52425	0.565	1.52387	0.102	1.51923	0		1.55155	0.89231	1.54553	0.29528	1.53065	0.32403	1.52765	0.16877	1.52972	0.068		0.14865	0.20879	0.35246	0.56125		0.69145	0.61189
1.53886	8.71856	1.53956	13.2407	1.52265	0.565	1.52257	0.096	1.52315	0		1.55065	0.88626	1.54383	0.29908	1.52867	0.32509	1.52587	0.1692	1.52824	0.06676		0.14905	0.20935	0.3519	0.56125		0.69331	0.61152
1.53715	8.681	1.53733	13.2291	1.52059	0.589	1.51996	0.092	1.51945	0		1.54868	0.87884	1.54143	0.28898	1.52474	0.32241	1.52405	0.16926	1.52775	0.06759		0.14945	0.20991	0.35134	0.56125		0.69517	0.60452
1.53743	8.76467	1.53768	13.3068	1.52094	0.559	1.51841	0.102	1.51684	0		1.54719	0.8887	1.53985	0.29197	1.52264	0.32274	1.52344	0.16831	1.52537	0.06684		0.14985	0.21047	0.35078	0.56125		0.69703	0.61622
1.53606	8.79522	1.53593	13.4237	1.51952	0.539	1.51884	0.09	1.5145	0		1.5474	0.88296	1.54049	0.28713	1.52219	0.32246	1.52075	0.16979	1.52487	0.06774		0.15025	0.21103	0.35022	0.56125		0.69888	0.61391
1.53374	8.90389	1.53366	13.5086	1.51784	0.557	1.51719	0.094	1.51457	0		1.5455	0.88375	1.53971	0.28771	1.52097	0.32147	1.52094	0.16969	1.52232	0.06648		0.15065	0.21159	0.34966	0.56125		0.70074	0.61403
1.53233	8.96144	1.53128	13.5064	1.51528	0.537	1.51625	0.096	1.51441	0		1.54129	0.87568	1.53841	0.28549	1.51987	0.31935	1.51894	0.16794	1.52176	0.06841		0.15105	0.21215	0.3491	0.56125		0.7026	0.62435
1.53247	8.97878	1.53124	13.6448	1.515	0.523	1.51388	0.086	1.51151	0		1.53947	0.87371	1.53624	0.28394	1.51912	0.31875	1.51729	0.16754	1.51951	0.06884		0.15145	0.21272	0.34853	0.56125		0.70446	0.6184
1.53051	9.02911	1.53046	13.7032	1.51493	0.521	1.51401	0.09	1.51095	0		1.54162	0.87623	1.53472	0.28182	1.51991	0.31733	1.51637	0.16959	1.51913	0.06841		0.15185	0.21328	0.34797	0.56125		0.70632	0.62508
1.52849	9.16678	1.52809	13.6106	1.51192	0.541	1.51214	0.09	1.50894	0		1.53858	0.87338	1.53247	0.28354	1.51869	0.31756	1.51693	0.17148	1.51783	0.06802		0.15225	0.21384	0.34741	0.56125		0.70818	0.62204
1.5281	9.15833	1.52812	13.7912	1.51217	0.533	1.50966	0.086	1.50686	0		1.53913	0.88801	1.53139	0.27945	1.51633	0.31404	1.51394	0.16722	1.51501	0.06886		0.15265	0.2144	0.34685	0.56125		0.71004	0.62535
1.52671	9.21178	1.52743	13.8502	1.51059	0.525	1.50688	0.084	1.50618	0		1.53818	0.89225	1.53089	0.28107	1.51333	0.31901	1.51174	0.16939	1.51504	0.06733		0.15305	0.21496	0.34629	0.56125		0.7119	0.62591
1.52494	9.32367	1.52597	13.8852	1.50902	0.507	1.50847	0.088	1.50561	0		1.53639	0.89807	1.53017	0.27281	1.51398	0.31575	1.51072	0.17001	1.5152	0.06817		0.15345	0.21552	0.34573	0.56125		0.71375	0.62664
1.52354	9.46633	1.52405	13.9202	1.5068	0.521	1.50582	0.082	1.50361	0		1.5352	0.8922	1.52911	0.27462	1.51329	0.31373	1.51134	0.16967	1.5133	0.06762		0.15385	0.21608	0.34517	0.56125		0.71561	0.63929
1.52342	9.49633	1.5233	14.0273	1.50708	0.503	1.5061	0.092	1.50387	0		1.53351	0.90048	1.5257	0.27025	1.51256	0.31518	1.51019	0.17039	1.51161	0.06634		0.15425	0.21664	0.34461	0.56125		0.71747	0.63346
1.52094	9.58811	1.52141	14.1036	1.5057	0.521	1.50658	0.078	1.50056	0		1.53123	0.89209	1.52666	0.27079	1.5083	0.31304	1.50654	0.16969	1.50936	0.06745		0.15465	0.21721	0.34404	0.56125		0.71933	0.63904
1.52013	9.63278	1.51938	14.1974	1.50289	0.505	1.50493	0.08	1.50124	0		1.53038	0.89588	1.52465	0.26706	1.50879	0.31114	1.50482	0.17183	1.51027	0.06705		0.15504	0.21777	0.34348	0.56125		0.72119	0.63419
1.51987	9.61767	1.51863	14.1869	1.50258	0.499	1.50172	0.078	1.49939	0		1.53075	0.90049	1.52292	0.26523	1.50538	0.31255	1.50632	0.16664	1.50802	0.06802		0.15544	0.21833	0.34292	0.56125		0.72305	0.63887
1.5182	9.67411	1.51815	14.2548	1.50201	0.507	1.50134	0.08	1.49947	0		1.52974	0.8941	1.52411	0.26683	1.50298	0.31392	1.50429	0.17057	1.50532	0.06774		0.15584	0.21889	0.34236	0.56125		0.72491	0.63942
1.51596	9.822	1.5165	14.3149	1.49986	0.499	1.498	0.08	1.49574	0		1.52755	0.89344	1.52143	0.26313	1.50269	0.31064	1.50249	0.1703	1.50459	0.06831		0.15624	0.21945	0.3418	0.56125		0.72677	0.64095
1.51521	9.85444	1.51514	14.3657	1.49739	0.495	1.4983	0.086	1.49721	0		1.52577	0.88882	1.52054	0.25507	1.50402	0.31124	1.50006	0.16927	1.50467	0.06927		0.15664	0.22001	0.34124	0.56125		0.72862	0.64073
1.51518	9.87833	1.51393	14.413	1.49586	0.475	1.49577	0.072	1.49393	0		1.5246	0.89215	1.51882	0.25687	1.50164	0.31103	1.50063	0.16798	1.50261	0.06724		0.15704	0.22057	0.34068	0.56125		0.73048	0.64686
1.51292	9.95422	1.51257	14.5309	1.49696	0.493	1.49482	0.082	1.49287	0		1.52513	0.88147	1.51776	0.2507	1.50068	0.30987	1.50015	0.1689	1.50052	0.06855		0.15744	0.22113	0.34012	0.56125		0.73234	0.64686
1.51164	10.05	1.51169	14.5697	1.49498	0.481	1.49572	0.086	1.49	0		1.52327	0.88424	1.51669	0.25017	1.49946	0.3089	1.49806	0.16564	1.50078	0.06828		0.15784	0.2217	0.33955	0.56125		0.7342	0.64643
1.51165	10.1973	1.50978	14.5939	1.49332	0.479	1.49394	0.08	1.49166	0		1.52176	0.88488	1.51454	0.24588	1.49697	0.30995	1.49555	0.17002	1.49976	0.06913		0.15824	0.22226	0.33899	0.56125		0.73606	0.65403
1.51025	10.1453	1.50953	14.7066	1.49399	0.475	1.49138	0.08	1.48971	0		1.52249	0.88068	1.51284	0.24508	1.49606	0.30906	1.49633	0.16779	1.49895	0.06788		0.15864	0.22282	0.33843	0.56125		0.73792	0.65264
1.50907	10.2663	1.50877	14.7509	1.49135	0.475	1.48969	0.074	1.48841	0		1.51978	0.88235	1.51319	0.23935	1.49554	0.3089	1.49345	0.16612	1.49605	0.06898		0.15904	0.22338	0.33787	0.56125		0.73978	0.65867
1.50669	10.3941	1.50586	14.7607	1.48963	0.479	1.48833	0.07	1.48631	0		1.51715	0.86547	1.51059	0.23779	1.49517	0.30967	1.49197	0.16999	1.49462	0.06912		0.15944	0.22394	0.33731	0.56125		0.74164	0.6587
1.50674	10.387	1.50609	14.8189	1.48792	0.471	1.48803	0.084	1.48429	0		1.51758	0.87159	1.50986	0.2354	1.49411	0.31008	1.4909	0.16889	1.4943	0.06762		0.15984	0.2245	0.33675	0.56125		0.74349	0.65644
1.50484	10.4344	1.50468	14.9198	1.48831	0.461	1.48577	0.08	1.48338	0		1.51497	0.86533	1.50839	0.23626	1.49275	0.31126	1.49178	0.16602	1.49277	0.0669		0.16024	0.22506	0.33619	0.56125		0.74535	0.66346
1.5032	10.5172	1.50355	14.9407	1.48556	0.441	1.48448	0.074	1.48286	0		1.51433	0.84305	1.50714	0.23084	1.48819	0.31146	1.49133	0.16647	1.49202	0.06898		0.16064	0.22562	0.33563	0.56125		0.74721	0.66593
1.50086	10.6356	1.50294	15.0159	1.48513	0.449	1.48349	0.074	1.48154	0		1.51432	0.87188	1.50633	0.2288	1.49069	0.31116	1.48774	0.16959	1.48907	0.06869		0.16104	0.22619	0.33506	0.56125		0.74907	0.66528
1.50036	10.6264	1.50128	15.0831	1.4837	0.449	1.48181	0.07	1.48127	0		1.51281	0.86975	1.50444	0.21931	1.49099	0.31339	1.48544	0.16792	1.48832	0.06705		0.16144	0.22675	0.3345	0.56125		0.75093	0.66921
1.4989	10.7081	1.49781	15.1079	1.4834	0.463	1.48115	0.076	1.4792	0		1.51077	0.87003	1.50572	0.22493	1.48816	0.31368	1.48632	0.16524	1.48774	0.06636		0.16184	0.22731	0.33394	0.56125		0.75279	0.67027
1.49719	10.8379	1.49675	15.2164	1.48017	0.449	1.48107	0.072	1.47653	0		1.50849	0.86997	1.50243	0.21735	1.48563	0.31257	1.48365	0.1673	1.48634	0.0672		0.16224	0.22787	0.33338	0.56125		0.75465	0.66767
1.49766	10.8229	1.49527	15.2367	1.4803	0.437	1.47971	0.066	1.47727	0		1.50822	0.88395	1.50165	0.21772	1.48306	0.31457	1.48203	0.16529	1.48443	0.06841		0.16264	0.22843	0.33282	0.56125		0.75651	0.66792
1.49604	10.8644	1.49497	15.2976	1.47618	0.451	1.47619	0.07	1.47395	0		1.50686	0.87951	1.50067	0.21421	1.48223	0.31563	1.47965	0.16613	1.48413	0.06662		0.16304	0.22899	0.33226	0.56125		0.75836	0.67151
1.49446	10.9527	1.49381	15.4043	1.47687	0.441	1.47461	0.066	1.47246	0		1.50566	0.88003	1.49946	0.21313	1.48012	0.31396	1.48061	0.16619	1.48267	0.06786		0.16344	0.22955	0.3317	0.56125		0.76022	0.67864
1.4931	11.0353	1.49257	15.3604	1.47604	0.437	1.47477	0.068	1.47018	0		1.50784	0.87681	1.49765	0.20116	1.48016	0.31635	1.47809	0.16414	1.48105	0.068		0.16384	0.23011	0.33114	0.56125		0.76208	0.67839
1.49357	11.0712	1.4929	15.4592	1.47454	0.447	1.47246	0.072	1.4699	0		1.50594	0.88462	1.49595	0.20582	1.47967	0.32021	1.47611	0.1606	1.47861	0.06705		0.16424	0.23068	0.33057	0.56125		0.76394	0.68014
1.49047	11.1699	1.49062	15.55	1.47257	0.435	1.47198	0.076	1.4705	0		1.50371	0.88135	1.49567	0.19733	1.47938	0.31707	1.47629	0.16352	1.47882	0.06608		0.16464	0.23124	0.33001	0.56125		0.7658	0.67823
1.48873	11.2511	1.48783	15.5729	1.47176	0.417	1.47021	0.068	1.46894	0		1.50066	0.87374	1.49457	0.19348	1.47866	0.3168	1.4757	0.16233	1.47715	0.06683		0.16503	0.2318	0.32945	0.56125		0.76766	0.67439
1.48824	11.3106	1.48676	15.5416	1.47158	0.433	1.47079	0.066	1.46772	0		1.50046	0.88198	1.49254	0.18687	1.47672	0.31687	1.47393	0.16285	1.47575	0.06817		0.16543	0.23236	0.32889	0.56125		0.76952	0.68435
1.48779	11.3334	1.48785	15.6578	1.46807	0.429	1.46756	0.072	1.46733	0		1.4976	0.88274	1.49045	0.18682	1.47401	0.31703	1.4725	0.16123	1.47377	0.06814		0.16583	0.23292	0.32833	0.56125		0.77138	0.68087
1.48616	11.4417	1.4844	15.7009	1.46843	0.419	1.46649	0.06	1.46322	0		1.49651	0.90394	1.49037	0.18424	1.4728	0.31603	1.47219	0.16092	1.47455	0.0665		0.16623	0.23348	0.32777	0.56125		0.77323	0.68701
1.48507	11.4414	1.48382	15.7751	1.4661	0.423	1.46502	0.064	1.463	0		1.49757	0.89713	1.49028	0.18372	1.47232	0.31768	1.47142	0.15893	1.47335	0.06774		0.16663	0.23404	0.32721	0.56125		0.77509	0.68789
1.48397	11.4944	1.48346	15.8384	1.46439	0.411	1.46444	0.07	1.46282	0		1.49679	0.88969	1.48803	0.18269	1.47001	0.31722	1.46826	0.16144	1.47064	0.06638		0.16703	0.2346	0.32665	0.56125		0.77695	0.68801
1.48255	11.5722	1.48233	15.8186	1.46317	0.421	1.46367	0.068	1.46178	0		1.49593	0.88956	1.48869	0.18193	1.46939	0.31916	1.4662	0.16018	1.46903	0.06538		0.16743	0.23517	0.32608	0.56125		0.77881	0.6903
1.4823	11.6732	1.48074	15.9171	1.46351	0.403	1.46082	0.068	1.46019	0		1.49394	0.88291	1.48638	0.1747	1.46602	0.31877	1.46445	0.161	1.46723	0.06719		0.16783	0.23573	0.32552	0.56125		0.78067	0.69443
1.47933	11.6746	1.47919	15.954	1.46083	0.427	1.46011	0.064	1.45728	0		1.49342	0.87046	1.4848	0.17221	1.46518	0.31676	1.46507	0.16159	1.46679	0.06821		0.16823	0.23629	0.32496	0.56125		0.78253	0.69779
1.47851	11.7043	1.48016	16.0282	1.45922	0.423	1.46006	0.064	1.45604	0		1.49107	0.90162	1.48309	0.17239	1.46363	0.31651	1.46269	0.16044	1.46501	0.06636		0.16863	0.23685	0.3244	0.56125		0.78439	0.69708
1.47659	11.8256	1.47616	16.0704	1.45775	0.421	1.45719	0.064	1.45592	0		1.48837	0.89933	1.48355	0.16539	1.46425	0.31539	1.46231	0.15897	1.46556	0.06815		0.16903	0.23741	0.32384	0.56125		0.78625	0.70451
1.47602	11.8854	1.47492	16.1127	1.45783	0.407	1.45565	0.068	1.45255	0		1.48845	0.90612	1.48153	0.16185	1.46168	0.31785	1.46127	0.16083	1.4632	0.06788		0.16943	0.23797	0.32328	0.56125		0.7881	0.69768
1.47447	11.9399	1.47148	16.1836	1.45662	0.393	1.45386	0.072	1.45182	0		1.48711	0.90195	1.47911	0.16406	1.46148	0.3157	1.46075	0.15914	1.4624	0.06746		0.16983	0.23853	0.32272	0.56125		0.78996	0.69845
1.47532	12.0168	1.4717	16.2324	1.45561	0.417	1.45348	0.066	1.45326	0		1.48439	0.90575	1.47771	0.15979	1.46015	0.31274	1.45813	0.1613	1.46164	0.06566		0.17023	0.23909	0.32216	0.56125		0.79182	0.7024
1.47271	12.1252	1.47174	16.2986	1.45386	0.419	1.45187	0.064	1.45205	0		1.48438	0.89011	1.47775	0.15919	1.45772	0.31335	1.45691	0.16037	1.45944	0.06615		0.17063	0.23966	0.32159	0.56125		0.79368	0.7074
1.47177	12.1519	1.47037	16.3266	1.45254	0.411	1.45067	0.066	1.44953	0		1.48471	0.90019	1.47579	0.15434	1.45837	0.31593	1.45519	0.1617	1.45761	0.06602		0.17103	0.24022	0.32103	0.56125		0.79554	0.70456
1.47164	12.1189	1.47111	16.3817	1.45185	0.407	1.44888	0.068	1.44695	0		1.48266	0.90021	1.47399	0.14938	1.45653	0.31294	1.45407	0.16003	1.45707	0.06719		0.17143	0.24078	0.32047	0.56125		0.7974	0.71116
1.46904	12.2743	1.46974	16.3971	1.45018	0.411	1.4477	0.062	1.44754	0		1.48184	0.90316	1.47448	0.14723	1.4559	0.31201	1.45385	0.16172	1.45627	0.0651		0.17183	0.24134	0.31991	0.56125		0.79926	0.71517
1.4673	12.3747	1.46652	16.4837	1.44803	0.403	1.44738	0.062	1.44568	0		1.48018	0.89641	1.47247	0.1507	1.4548	0.31086	1.45318	0.1615	1.4537	0.06538		0.17223	0.2419	0.31935	0.56125		0.80112	0.72442
1.46482	12.4566	1.46553	16.5122	1.44757	0.407	1.44698	0.062	1.44382	0		1.47813	0.86011	1.47111	0.14084	1.45468	0.31097	1.45074	0.16133	1.45183	0.06497		0.17263	0.24246	0.31879	0.56125		0.80297	0.72536
1.46484	12.4697	1.46499	16.5773	1.44617	0.397	1.44629	0.068	1.44236	0		1.47745	0.91248	1.46897	0.14097	1.45209	0.31023	1.44987	0.16029	1.45206	0.0651		0.17303	0.24302	0.31823	0.56125		0.80483	0.72872
1.46303	12.5373	1.46313	16.5984	1.44378	0.387	1.44464	0.066	1.44141	0		1.47649	0.90775	1.4683	0.13694	1.45025	0.30983	1.44785	0.16055	1.45132	0.06545		0.17343	0.24358	0.31767	0.56125		0.80669	0.7319
1.46323	12.62	1.46128	16.7221	1.44284	0.379	1.44251	0.064	1.44067	0		1.47696	0.90196	1.46769	0.13147	1.44853	0.30955	1.44668	0.16185	1.44934	0.06581		0.17383	0.24415	0.3171	0.56125		0.80855	0.72978
1.46237	12.6217	1.45971	16.7378	1.44352	0.391	1.44041	0.064	1.43807	0		1.47512	0.90098	1.46559	0.12323	1.44759	0.30942	1.44545	0.15925	1.44781	0.06457		0.17423	0.24471	0.31654	0.56125		0.81041	0.72594
1.46225	12.7127	1.45906	16.692	1.44081	0.407	1.43987	0.056	1.43631	0		1.47146	0.90874	1.46448	0.12244	1.44678	0.30786	1.44313	0.16172	1.44663	0.06476		0.17463	0.24527	0.31598	0.56125		0.81227	0.72621
1.45964	12.8003	1.45742	16.7482	1.43941	0.397	1.43895	0.07	1.43596	0		1.47231	0.90292	1.46406	0.12091	1.44533	0.30903	1.44265	0.1621	1.44627	0.0647		0.17502	0.24583	0.31542	0.56125		0.81413	0.73072
1.45736	12.8618	1.45651	16.8067	1.43737	0.403	1.43709	0.064	1.43585	0		1.47051	0.88661	1.46372	0.12135	1.44376	0.30808	1.43973	0.16104	1.44327	0.06524		0.17542	0.24639	0.31486	0.56125		0.81599	0.72891
1.45724	12.8926	1.45758	16.8049	1.43752	0.399	1.43489	0.066	1.43337	0		1.46905	0.88785	1.46209	0.11598	1.4425	0.31019	1.43986	0.16319	1.4412	0.06431		0.17582	0.24695	0.3143	0.56125		0.81784	0.73139
1.45845	12.9831	1.45572	16.9276	1.43624	0.399	1.43602	0.06	1.43238	0		1.46721	0.89825	1.45981	0.11711	1.44169	0.30566	1.43868	0.16215	1.44151	0.06519		0.17622	0.24751	0.31374	0.56125		0.8197	0.73779
1.45616	13.0684	1.45195	16.9487	1.434	0.385	1.43426	0.068	1.43134	0		1.46625	0.88949	1.45895	0.11094	1.43917	0.3087	1.43952	0.16256	1.44199	0.06455		0.17662	0.24807	0.31318	0.56125		0.82156	0.73356
1.45335	13.0952	1.44861	17.0368	1.43326	0.393	1.43247	0.064	1.42957	0		1.4645	0.87972	1.45725	0.1087	1.43874	0.30486	1.43615	0.16116	1.43869	0.06552		0.17702	0.24864	0.31261	0.56125		0.82342	0.74209
1.45186	13.1396	1.44909	16.9908	1.43139	0.399	1.43024	0.064	1.42852	0		1.46405	0.90569	1.45643	0.10786	1.43639	0.30745	1.43558	0.16287	1.43701	0.06629		0.17742	0.2492	0.31205	0.56125		0.82528	0.73099
1.45019	13.2288	1.44864	17.1287	1.42957	0.383	1.43021	0.068	1.42749	0		1.46337	0.90658	1.45576	0.10382	1.43705	0.3062	1.43369	0.16193	1.43528	0.06386		0.17782	0.24976	0.31149	0.56125		0.82714	0.73693
1.44919	13.2893	1.44821	17.0863	1.42804	0.395	1.42786	0.064	1.42796	0		1.46169	0.90583	1.45538	0.09347	1.43351	0.30521	1.43303	0.16167	1.43543	0.0651		0.17822	0.25032	0.31093	0.56125		0.829	0.73414
1.4478	13.2699	1.44773	17.1062	1.43001	0.368	1.4275	0.058	1.42578	0		1.46098	0.88425	1.45312	0.08943	1.43263	0.30683	1.43071	0.16204	1.43345	0.06455		0.17862	0.25088	0.31037	0.56125		0.83086	0.73947
1.44849	13.3496	1.44812	17.12	1.42834	0.375	1.42475	0.066	1.42258	0		1.4592	0.85946	1.45206	0.0831	1.43441	0.30596	1.43084	0.16173	1.4324	0.06491		0.17902	0.25144	0.30981	0.56125		0.83271	0.74541
1.44569	13.4726	1.44641	17.1962	1.42598	0.373	1.42555	0.066	1.423	0		1.46032	0.88329	1.45185	0.08034	1.43368	0.30754	1.42895	0.16055	1.43048	0.0647		0.17942	0.252	0.30925	0.56125		0.83457	0.74451
1.44387	13.5654	1.44389	17.2002	1.423	0.364	1.42355	0.054	1.41942	0		1.4574	0.83926	1.44902	0.07469	1.43141	0.30652	1.42847	0.16199	1.43073	0.06717		0.17982	0.25256	0.30869	0.56125		0.83643	0.74252
1.44257	13.5309	1.44088	17.2378	1.42283	0.354	1.42172	0.072	1.42017	0		1.45469	0.87983	1.44717	0.07091	1.42877	0.30745	1.42558	0.16184	1.4288	0.0661		0.18022	0.25313	0.30812	0.56125		0.83829	0.74692
1.44104	13.6701	1.44057	17.2222	1.42179	0.364	1.4216	0.06	1.41939	0		1.45483	0.88693	1.44656	0.06673	1.42955	0.30575	1.42421	0.16127	1.4319	0.06566		0.18062	0.25369	0.30756	0.56125		0.84015	0.74026
1.43983	13.739	1.43941	1.55956	1.42098	0.354	1.42027	0.06	1.4135	0		1.45233	0.86664	1.44639	0.07165	1.42624	0.30939	1.4244	0.16262	1.42734	0.06498		0.18102	0.25425	0.307	0.56125		0.84201	0.74741
1.43937	13.8662	1.43775	1.51578	1.42039	0.362	1.41926	0.064	1.41838	0		1.4528	0.87417	1.44332	0.06569	1.42472	0.31167	1.42408	0.16518	1.42492	0.06539		0.18142	0.25481	0.30644	0.56125		0.84387	0.75404
1.43856	13.7954	1.43725	1.46744	1.41914	0.356	1.41668	0.06	1.41485	0		1.45039	0.8768	1.44383	0.0644	1.42363	0.30815	1.42098	0.1668	1.4244	0.06546		0.18182	0.25537	0.30588	0.56125		0.84572	0.75314
1.43905	13.8691	1.43644	1.47944	1.4165	0.354	1.4145	0.07	1.41199	0		1.44826	0.85697	1.44216	0.05987	1.42338	0.3108	1.41857	0.16483	1.42349	0.06531		0.18222	0.25593	0.30532	0.56125		0.84758	0.74872
1.43676	13.9651	1.43519	1.39378	1.41464	0.354	1.41512	0.06	1.41114	0		1.44766	0.86982	1.43999	0.06264	1.42142	0.30909	1.41643	0.16484	1.42232	0.06717		0.18262	0.25649	0.30476	0.56125		0.84944	0.75588
1.43386	14.0807	1.43425	1.38744	1.41322	0.364	1.41269	0.062	1.40978	0		1.44663	0.86161	1.44082	0.06351	1.41863	0.31027	1.41641	0.16503	1.42206	0.06691		0.18302	0.25705	0.3042	0.56125		0.8513	0.74884
1.432	14.0644	1.4335	1.36944	1.41358	0.356	1.41184	0.054	1.40959	0		1.4464	0.86675	1.43984	0.51602	1.41746	0.30956	1.41698	0.16713	1.42041	0.06595		0.18342	0.25762	0.30363	0.56125		0.85316	0.75767
1.43104	14.16	1.43094	1.407	1.41213	0.352	1.40955	0.066	1.4077	0		1.44606	0.84427	1.43742	0.50823	1.41614	0.31217	1.41521	0.16539	1.41923	0.06631		0.18382	0.25818	0.30307	0.56125		0.85502	0.75774
1.43264	14.205	1.42765	1.34944	1.41036	0.344	1.4091	0.06	1.40501	0		1.4429	0.86262	1.43679	0.51172	1.4158	0.31253	1.41495	0.16535	1.41705	0.06539		0.18422	0.25874	0.30251	0.56125		0.85688	0.7605
1.42946	14.2096	1.42583	1.36422	1.40797	0.344	1.40757	0.062	1.40418	0		1.44067	0.85033	1.4351	0.50071	1.41474	0.31367	1.4126	0.16512	1.4152	0.06596		0.18462	0.2593	0.30195	0.56125		0.85874	0.75436
1.42922	14.2797	1.42632	1.35522	1.4099	0.348	1.40685	0.064	1.40373	0		1.44065	0.85974	1.43341	0.50615	1.41365	0.31451	1.41177	0.16434	1.4148	0.06497		0.18501	0.25986	0.30139	0.56125		0.86059	0.76428
1.42677	14.3994	1.42622	1.33656	1.40862	0.354	1.4046	0.068	1.40113	0		1.43933	0.85427	1.43198	0.50421	1.41261	0.31399	1.40989	0.16308	1.41288	0.06746		0.18541	0.26042	0.30083	0.56125		0.86245	0.76032
1.42535	14.4537	1.42536	1.29611	1.40706	0.336	1.40472	0.054	1.40083	0		1.43969	0.84808	1.43244	0.50681	1.412	0.31339	1.40754	0.16385	1.41228	0.06526		0.18581	0.26098	0.30027	0.56125		0.86431	0.75934
1.42435	14.4671	1.42454	1.32133	1.40498	0.372	1.40169	0.062	1.40128	0		1.43724	0.85099	1.4315	0.50933	1.40931	0.31527	1.40629	0.16333	1.41086	0.06422		0.18621	0.26154	0.29971	0.56125		0.86617	0.76782
1.42383	14.5174	1.42364	1.30622	1.40387	0.35	1.40058	0.068	1.39922	0		1.43749	0.84966	1.43057	0.51602	1.40691	0.31453	1.40649	0.16161	1.40835	0.06664		0.18661	0.26211	0.29914	0.56125		0.86803	0.7661
1.42185	14.5991	1.42059	1.317	1.40148	0.33	1.3996	0.064	1.39604	0		1.43461	0.79491	1.42732	0.50982	1.40685	0.31321	1.40554	0.16029	1.4072	0.06775		0.18701	0.26267	0.29858	0.56125		0.86989	0.77332
1.42062	14.7063	1.41951	1.29067	1.40033	0.346	1.39935	0.054	1.39529	0		1.43332	0.81289	1.42649	0.51694	1.40757	0.31418	1.40373	0.16126	1.40597	0.06533		0.18741	0.26323	0.29802	0.56125		0.87175	0.76486
1.41878	14.6944	1.4192	1.26744	1.39844	0.344	1.39748	0.06	1.39542	0		1.43304	0.83139	1.42491	0.51798	1.40509	0.31655	1.40025	0.16014	1.40449	0.06602		0.18781	0.26379	0.29746	0.56125		0.87361	0.76993
1.41933	14.7738	1.419	1.25533	1.39766	0.354	1.39481	0.056	1.39406	0		1.43246	0.81143	1.42275	0.52712	1.40312	0.31599	1.39937	0.16138	1.40342	0.06636		0.18821	0.26435	0.2969	0.56125		0.87546	0.77197
1.41802	14.8672	1.4158	1.23256	1.39586	0.332	1.39509	0.052	1.3922	0		1.4305	0.82897	1.42157	0.51251	1.40082	0.31611	1.39955	0.16192	1.40444	0.0669		0.18861	0.26491	0.29634	0.56125		0.87732	0.77395
1.4162	14.888	1.41347	1.26222	1.393	0.348	1.39445	0.048	1.39036	0		1.42744	0.83248	1.42191	0.52418	1.40177	0.31223	1.39877	0.16308	1.40304	0.06691		0.18901	0.26547	0.29578	0.56125		0.87918	0.77433
1.41533	14.9103	1.41349	1.25822	1.39274	0.32	1.39195	0.056	1.38927	0		1.42888	0.8339	1.41983	0.525	1.39855	0.31364	1.3962	0.15968	1.40178	0.06719		0.18941	0.26603	0.29522	0.56125		0.88104	0.7773
1.41533	14.9786	1.41361	1.22589	1.39335	0.332	1.39041	0.066	1.38906	0		1.42712	0.81413	1.41836	0.52638	1.39819	0.31275	1.39602	0.16244	1.39882	0.06722		0.18981	0.2666	0.29465	0.56125		0.8829	0.78347
1.41254	15.0977	1.41302	1.20556	1.39138	0.334	1.38833	0.066	1.38781	0		1.42567	0.83021	1.41709	0.53123	1.39679	0.31161	1.39401	0.16216	1.3971	0.06553		0.19021	0.26716	0.29409	0.56125		0.88476	0.7822
1.41039	15.1256	1.41035	1.22222	1.39121	0.33	1.38821	0.062	1.38481	0		1.42558	0.82311	1.41764	0.53284	1.39678	0.31408	1.39268	0.16118	1.39508	0.06581		0.19061	0.26772	0.29353	0.56125		0.88662	0.78394
1.41055	15.1892	1.40989	1.21011	1.38799	0.324	1.38783	0.062	1.38637	0		1.42315	0.81868	1.41543	0.5337	1.39544	0.3128	1.39146	0.16152	1.39354	0.06717		0.19101	0.26828	0.29297	0.56125		0.88848	0.77792
1.40832	15.2213	1.40842	1.17222	1.38828	0.314	1.38539	0.062	1.38364	0		1.42134	0.81284	1.4135	0.53431	1.39351	0.31503	1.39206	0.16435	1.39262	0.06441		0.19141	0.26884	0.29241	0.56125		0.89033	0.78779
1.4071	15.3317	1.40482	1.194	1.38645	0.318	1.38366	0.058	1.38022	0		1.4188	0.79038	1.41403	0.53906	1.39127	0.31434	1.39025	0.16576	1.39362	0.06719		0.19181	0.2694	0.29185	0.56125		0.89219	0.78745
1.40567	15.3223	1.40275	1.18356	1.38336	0.332	1.38414	0.056	1.38058	0		1.41924	0.79727	1.41236	0.53693	1.39176	0.31454	1.38794	0.1625	1.3925	0.06719		0.19221	0.26996	0.29129	0.56125		0.89405	0.79089
1.40707	15.3692	1.40297	1.15689	1.38523	0.35	1.38044	0.066	1.37983	0		1.4173	0.78024	1.41092	0.53785	1.38858	0.31361	1.38613	0.16143	1.39138	0.06541		0.19261	0.27052	0.29073	0.56125		0.89591	0.79319
1.40647	15.5148	1.40149	1.15689	1.38451	0.326	1.38087	0.056	1.37777	0		1.41722	0.7857	1.409	0.53593	1.38946	0.31408	1.38512	0.16363	1.38906	0.06607		0.19301	0.27109	0.29016	0.56125		0.89777	0.78957
1.40422	15.5698	1.40167	1.15889	1.3844	0.316	1.37949	0.066	1.37584	0		1.41557	0.80147	1.409	0.53468	1.38733	0.31231	1.3839	0.16613	1.38851	0.06774		0.19341	0.27165	0.2896	0.56125		0.89963	0.78613
1.4019	15.5567	1.40088	1.15956	1.37976	0.314	1.38025	0.06	1.37432	0		1.41493	0.76895	1.40772	0.53481	1.38484	0.31583	1.38083	0.16538	1.38489	0.06774		0.19381	0.27221	0.28904	0.56125		0.90149	0.79123
1.40116	15.6294	1.40093	1.16378	1.37717	0.34	1.37812	0.064	1.37509	0		1.41337	0.78217	1.40646	0.53459	1.38447	0.3109	1.38077	0.16506	1.38424	0.06636		0.19421	0.27277	0.28848	0.56125		0.90335	0.79251
1.39831	15.6322	1.39823	1.13822	1.37611	0.322	1.37507	0.066	1.37302	0		1.41166	0.77051	1.40447	0.53264	1.38329	0.31136	1.38032	0.16526	1.3822	0.06622		0.19461	0.27333	0.28792	0.56125		0.9052	0.79447
1.39547	15.7278	1.39549	1.12778	1.37598	0.31	1.37386	0.062	1.37249	0		1.41134	0.77368	1.40339	0.53596	1.3816	0.30936	1.37789	0.16455	1.38247	0.06615		0.195	0.27389	0.28736	0.56125		0.90706	0.79747
1.39473	15.794	1.39421	1.101	1.37521	0.332	1.37408	0.064	1.3708	0		1.40837	0.7645	1.40115	0.53171	1.38034	0.31284	1.37752	0.16458	1.38064	0.06636		0.1954	0.27445	0.2868	0.56125		0.90892	0.80086
1.39512	15.8732	1.39154	1.12244	1.37292	0.322	1.37226	0.062	1.36833	0		1.40665	0.74409	1.39901	0.52762	1.37935	0.31306	1.37558	0.16421	1.37984	0.06676		0.1958	0.27501	0.28624	0.56125		0.91078	0.79776
1.39481	15.9012	1.39045	1.12478	1.37348	0.314	1.37064	0.074	1.36878	0		1.40624	0.74099	1.39873	0.5354	1.37789	0.30736	1.37447	0.16446	1.3796	0.06759		0.1962	0.27558	0.28567	0.56125		0.91264	0.79908
1.39394	16.0306	1.39045	1.10478	1.37252	0.318	1.36868	0.062	1.36678	0		1.40599	0.71802	1.39882	0.53324	1.3778	0.30743	1.37558	0.16664	1.37763	0.0649		0.1966	0.27614	0.28511	0.56125		0.9145	0.80336
1.39187	16.0911	1.39225	1.10589	1.37031	0.302	1.3677	0.062	1.36576	0		1.40416	0.74064	1.39743	0.53716	1.37499	0.30948	1.37434	0.16567	1.37604	0.06579		0.197	0.2767	0.28455	0.56125		0.91636	0.80768
1.38946	16.1059	1.39031	1.10233	1.36712	0.314	1.36591	0.062	1.36435	0		1.40194	0.73795	1.39601	0.53972	1.37567	0.30753	1.37201	0.1697	1.3743	0.06634		0.1974	0.27726	0.28399	0.56125		0.91822	0.80841
1.38889	16.1232	1.38823	1.08633	1.36801	0.302	1.36552	0.066	1.36365	0		1.40282	0.73298	1.39375	0.54688	1.37348	0.30535	1.37007	0.16581	1.37432	0.06552		0.1978	0.27782	0.28343	0.56125		0.92007	0.8115
1.38751	16.1934	1.38541	1.05678	1.36767	0.312	1.36305	0.06	1.36089	0		1.4012	0.7289	1.39419	0.54919	1.37244	0.30831	1.36713	0.16524	1.37042	0.06498		0.1982	0.27838	0.28287	0.56125		0.92193	0.81269
1.38776	16.2481	1.38475	1.07144	1.36464	0.31	1.36146	0.066	1.35916	0		1.39912	0.72657	1.39163	0.55122	1.36945	0.30646	1.36857	0.16474	1.36954	0.06621		0.1986	0.27894	0.28231	0.56125		0.92379	0.81139
1.38555	16.3681	1.38285	1.05822	1.36272	0.312	1.36223	0.06	1.35679	0		1.39736	0.71772	1.38812	0.54764	1.3699	0.30777	1.36626	0.16506	1.37116	0.06517		0.199	0.2795	0.28175	0.56125		0.92565	0.81013
1.3842	16.3207	1.38319	1.06333	1.36129	0.322	1.35955	0.058	1.35756	0		1.39827	0.71467	1.38766	0.54888	1.36829	0.30974	1.36497	0.16693	1.36941	0.06497		0.1994	0.28007	0.28118	0.56125		0.92751	0.82122
1.38215	16.4547	1.38095	1.06411	1.35952	0.3	1.35915	0.062	1.35538	0		1.39678	0.70177	1.38825	0.55202	1.36667	0.31165	1.36352	0.16262	1.36773	0.06539		0.1998	0.28063	0.28062	0.56125		0.92937	0.82823
1.38295	16.5577	1.3797	1.038	1.3581	0.312	1.35663	0.062	1.35489	0		1.39595	0.68998	1.38687	0.55069	1.36485	0.31056	1.36229	0.16205	1.36686	0.06469		0.2002	0.28119	0.28006	0.56125		0.93123	0.82705
1.38232	16.5949	1.3794	1.04467	1.35658	0.314	1.35705	0.064	1.35204	0		1.39262	0.7108	1.38562	0.54877	1.36478	0.3085	1.36195	0.16455	1.36487	0.06745		0.2006	0.28175	0.2795	0.56125		0.93309	0.82843
1.3803	16.6342	1.37913	1.04	1.357	0.312	1.35571	0.066	1.3522	0		1.39279	0.69169	1.38658	0.55209	1.3647	0.30913	1.35796	0.16418	1.36346	0.06436		0.201	0.28231	0.27894	0.56125		0.93494	0.82598
1.37665	16.6254	1.37664	1.03133	1.35703	0.304	1.35437	0.058	1.35103	0		1.39112	0.70394	1.38525	0.55159	1.36166	0.30752	1.35786	0.16386	1.3609	0.06593		0.2014	0.28287	0.27838	0.56125		0.9368	0.82767
1.37696	16.6697	1.37668	1.024	1.35424	0.314	1.35242	0.058	1.34917	0		1.38959	0.67582	1.38198	0.55573	1.35953	0.30702	1.35734	0.16273	1.35909	0.06593		0.2018	0.28343	0.27782	0.56125		0.93866	0.83364
1.3747	16.7981	1.37414	1.03	1.35372	0.31	1.35153	0.064	1.34823	0		1.38932	0.699	1.38047	0.55306	1.35926	0.31013	1.35685	0.1632	1.35924	0.06712		0.2022	0.28399	0.27726	0.56125		0.94052	0.838
1.37312	16.839	1.37135	1.006	1.35132	0.314	1.3489	0.062	1.34942	0		1.38813	0.68267	1.3807	0.55803	1.35898	0.30694	1.35603	0.16437	1.35806	0.06469		0.2026	0.28456	0.27669	0.56125		0.94238	0.8394
1.37342	16.9574	1.36884	1.01022	1.35049	0.308	1.34741	0.06	1.34781	0		1.38659	0.67714	1.37876	0.55903	1.35659	0.30636	1.35434	0.1644	1.35687	0.06462		0.203	0.28512	0.27613	0.56125		0.94424	0.83969
1.37193	16.9586	1.36898	1.01511	1.35114	0.302	1.34555	0.064	1.34484	0		1.38445	0.6772	1.37682	0.55619	1.35462	0.3069	1.3528	0.1602	1.3565	0.06593		0.2034	0.28568	0.27557	0.56125		0.9461	0.83748
1.37001	17.0723	1.36847	1.02133	1.3501	0.324	1.34681	0.062	1.34211	0		1.38462	0.66433	1.37601	0.55991	1.35403	0.30341	1.35164	0.16213	1.35481	0.06553		0.2038	0.28624	0.27501	0.56125		0.94796	0.83935
1.36875	17.0186	1.36729	0.988	1.34665	0.318	1.3453	0.068	1.34194	0		1.38203	0.6665	1.37628	0.56119	1.35353	0.30328	1.34955	0.16049	1.35275	0.06622		0.2042	0.2868	0.27445	0.56125		0.94981	0.84181
1.36715	17.127	1.36659	0.976	1.34568	0.314	1.34452	0.068	1.33954	0		1.38184	0.64901	1.37572	0.56179	1.35169	0.30517	1.34694	0.15847	1.35093	0.06677		0.2046	0.28736	0.27389	0.56125		0.95167	0.84062
1.36753	17.255	1.36608	0.97267	1.3447	0.31	1.343	0.062	1.33846	0		1.37992	0.65153	1.37379	0.5621	1.3507	0.30445	1.34611	0.16069	1.35075	0.06731		0.205	0.28792	0.27333	0.56125		0.95353	0.84702
1.36634	17.2241	1.36306	0.97244	1.34161	0.322	1.3424	0.056	1.33762	0		1.37964	0.66566	1.37133	0.55818	1.34867	0.30585	1.34521	0.16052	1.34801	0.06651		0.20539	0.28848	0.27277	0.56125		0.95539	0.84387
1.36399	17.3409	1.36243	0.97444	1.34049	0.318	1.33997	0.06	1.33569	0		1.378	0.65052	1.37098	0.55579	1.3491	0.30441	1.34558	0.15911	1.34776	0.06815		0.20579	0.28905	0.2722	0.56125		0.95725	0.84541
1.36148	17.3078	1.36257	0.97956	1.33981	0.312	1.33679	0.064	1.33514	0		1.37721	0.64909	1.36938	0.55311	1.34787	0.3058	1.34494	0.16172	1.34847	0.06607		0.20619	0.28961	0.27164	0.56125		0.95911	0.85231
1.36123	17.4207	1.36044	0.95044	1.33929	0.306	1.33852	0.062	1.33537	0		1.37671	0.64042	1.36734	0.55215	1.34554	0.3083	1.34257	0.16095	1.34678	0.06719		0.20659	0.29017	0.27108	0.56125		0.96097	0.85063
1.36103	17.4703	1.35887	0.968	1.33957	0.306	1.33758	0.06	1.33235	0		1.37434	0.63151	1.36647	0.55808	1.34381	0.3072	1.34016	0.16132	1.34434	0.0676		0.20699	0.29073	0.27052	0.56125		0.96283	0.84738
1.36073	17.493	1.35754	0.95222	1.3371	0.31	1.33516	0.06	1.33157	0		1.3727	0.62648	1.36558	0.56368	1.34265	0.30719	1.34105	0.16078	1.34157	0.06634		0.20739	0.29129	0.26996	0.56125		0.96468	0.85671
1.35989	17.5761	1.35664	0.93711	1.33534	0.296	1.33257	0.058	1.33164	0		1.37104	0.61544	1.36453	0.56107	1.34177	0.30693	1.33806	0.15931	1.34259	0.06595		0.20779	0.29185	0.2694	0.56125		0.96654	0.85695
1.35952	17.6022	1.35632	0.94778	1.33459	0.29	1.33182	0.056	1.33047	0		1.37208	0.62208	1.36287	0.55939	1.34066	0.30726	1.33565	0.16199	1.34122	0.06788		0.20819	0.29241	0.26884	0.56125		0.9684	0.85729
1.35627	17.7229	1.35471	0.96489	1.33182	0.308	1.33093	0.064	1.32732	0		1.3688	0.59906	1.36075	0.56208	1.33867	0.30916	1.33534	0.16075	1.33942	0.06641		0.20859	0.29297	0.26828	0.56125		0.97026	0.86144
1.35425	17.7454	1.35214	0.92667	1.33188	0.306	1.32992	0.056	1.32635	0		1.36825	0.61628	1.36086	0.56587	1.33796	0.30861	1.33509	0.16279	1.33711	0.06498		0.20899	0.29354	0.26771	0.56125		0.97212	0.85938
1.35211	17.8122	1.35213	0.93089	1.33117	0.306	1.32744	0.064	1.32503	0		1.36707	0.60365	1.35963	0.56625	1.33699	0.30977	1.33402	0.16362	1.33693	0.06538		0.20939	0.2941	0.26715	0.56125		0.97398	0.86577
1.35074	17.7676	1.35068	0.94311	1.32979	0.306	1.32515	0.064	1.32351	0		1.36616	0.60641	1.35784	0.56545	1.33513	0.30922	1.33107	0.16179	1.3367	0.06517		0.20979	0.29466	0.26659	0.56125		0.97584	0.86589
1.34963	17.9113	1.34821	0.93133	1.32836	0.304	1.32401	0.056	1.3219	0		1.36368	0.60432	1.35712	0.5671	1.33323	0.30788	1.3305	0.16523	1.33529	0.06505		0.21019	0.29522	0.26603	0.56125		0.9777	0.86891
1.34865	17.9751	1.34634	0.89933	1.32461	0.32	1.32421	0.06	1.32082	0		1.3635	0.59965	1.35619	0.56613	1.33192	0.3069	1.32875	0.16581	1.33347	0.06534		0.21059	0.29578	0.26547	0.56125		0.97955	0.86897
1.34797	18.0044	1.34686	0.92111	1.32597	0.322	1.32343	0.068	1.32147	0		1.36042	0.60103	1.35522	0.5665	1.33199	0.30832	1.32895	0.16365	1.33257	0.06367		0.21099	0.29634	0.26491	0.56125		0.98141	0.8712
1.34621	18.0151	1.34531	0.90844	1.32612	0.308	1.32159	0.056	1.3209	0		1.36163	0.58366	1.35221	0.57699	1.32994	0.31002	1.32677	0.16446	1.3303	0.06498		0.21139	0.2969	0.26435	0.56125		0.98327	0.87314
1.34542	18.1584	1.34442	0.91111	1.32524	0.296	1.32073	0.06	1.3189	0		1.3611	0.58661	1.35253	0.57327	1.3287	0.30937	1.32505	0.16287	1.33125	0.06359		0.21179	0.29747	0.26378	0.56125		0.98513	0.87073
1.34394	18.191	1.34371	0.90844	1.32136	0.3	1.32141	0.064	1.31643	0		1.3588	0.57725	1.35147	0.57532	1.32635	0.30906	1.32215	0.16254	1.32895	0.06276		0.21219	0.29803	0.26322	0.56125		0.98699	0.87202
1.34429	18.2342	1.34302	0.92156	1.31905	0.31	1.31936	0.07	1.31499	0		1.35859	0.57649	1.3508	0.57853	1.32669	0.30939	1.32288	0.16333	1.32427	0.06255		0.21259	0.29859	0.26266	0.56125		0.98885	0.876
1.34241	18.2729	1.34177	0.90333	1.31776	0.314	1.31652	0.062	1.31326	0		1.35642	0.57073	1.3478	0.57716	1.32714	0.3087	1.3221	0.16244	1.32516	0.06402		0.21299	0.29915	0.2621	0.56125		0.99071	0.87907
1.34059	18.4003	1.33821	0.91689	1.31747	0.31	1.31563	0.06	1.31329	0		1.35471	0.56391	1.34573	0.57604	1.32465	0.30973	1.3209	0.16444	1.32592	0.06172		0.21339	0.29971	0.26154	0.56125		0.99257	0.87618
1.33797	18.3711	1.33766	0.88733	1.31623	0.316	1.3166	0.056	1.31226	0		1.35356	0.56798	1.3455	0.57561	1.32232	0.30805	1.31965	0.16428	1.32103	0.06262		0.21379	0.30027	0.26098	0.56125		0.99442	0.8798
1.33947	18.4227	1.33694	0.88311	1.31412	0.298	1.31462	0.066	1.31058	0		1.35306	0.56061	1.34352	0.57678	1.32086	0.30736	1.31911	0.16297	1.32275	0.06277		0.21419	0.30083	0.26042	0.56125		0.99628	0.88019
1.33873	18.5204	1.33491	0.86378	1.3124	0.31	1.31299	0.06	1.30861	0		1.35208	0.55995	1.34226	0.57448	1.32103	0.30723	1.31651	0.16553	1.31794	0.06374		0.21459	0.30139	0.25986	0.56125		0.99814	0.88091
1.33549	18.563	1.33295	0.878	1.31221	0.312	1.31061	0.058	1.30682	0		1.35024	0.55215	1.3412	0.58149	1.31945	0.30792	1.31472	0.16733	1.31851	0.06262		0.21499	0.30196	0.25929	0.56125		1	0.88917
1.33401	18.5997	1.33167	0.83556	1.31009	0.3	1.30859	0.056	1.30657	0		1.34772	0.55404	1.34223	0.57862	1.31822	0.30464	1.31326	0.16631	1.32087	0.0636		0.21538	0.30252	0.25873	0.56125		1.00186	0.88824
1.33444	18.6246	1.33212	0.85044	1.30983	0.312	1.30755	0.066	1.30532	0		1.3489	0.52826	1.34149	0.58125	1.31585	0.30719	1.31186	0.16627	1.31603	0.06538		0.21578	0.30308	0.25817	0.56125		1.00372	0.89117
1.3319	18.6627	1.32971	0.84756	1.30848	0.318	1.30716	0.054	1.30354	0		1.3489	0.53287	1.33894	0.58021	1.31437	0.30906	1.31133	0.16461	1.31405	0.06341		0.21618	0.30364	0.25761	0.56125		1.00558	0.8916
1.33006	18.8122	1.32904	0.84533	1.30868	0.312	1.30572	0.054	1.30279	0		1.34483	0.53792	1.33692	0.58229	1.31415	0.30604	1.31186	0.16585	1.31171	0.06315		0.21658	0.3042	0.25705	0.56125		1.00743	0.89411
1.32853	18.7844	1.32774	0.84711	1.30665	0.31	1.30224	0.058	1.30097	0		1.34301	0.52887	1.33704	0.57962	1.31157	0.30592	1.309	0.16553	1.31193	0.06284		0.21698	0.30476	0.25649	0.56125		1.00929	0.89403
1.32805	18.8539	1.32683	0.86489	1.30363	0.308	1.30399	0.054	1.30095	0		1.34305	0.51313	1.33419	0.57986	1.31	0.30745	1.30792	0.16634	1.3113	0.06338		0.21738	0.30532	0.25593	0.56125		1.01115	0.90306
1.32767	18.9407	1.32514	0.83956	1.3043	0.314	1.30413	0.056	1.29808	0		1.34131	0.50532	1.3324	0.5846	1.30931	0.30648	1.30513	0.16212	1.31089	0.0631		0.21778	0.30588	0.25537	0.56125		1.01301	0.89869
1.32576	19.0083	1.3237	0.84111	1.30218	0.318	1.30263	0.06	1.29804	0		1.33965	0.5112	1.33181	0.58148	1.30949	0.30573	1.3054	0.1648	1.31051	0.06134		0.21818	0.30645	0.2548	0.56125		1.01487	0.90317
1.32285	19.044	1.32255	0.84844	1.29993	0.31	1.29927	0.054	1.29668	0		1.3396	0.5067	1.33133	0.58057	1.30782	0.30442	1.30434	0.16257	1.30779	0.06181		0.21858	0.30701	0.25424	0.56125		1.01673	0.90224
1.32266	19.078	1.32275	0.82622	1.29905	0.31	1.29691	0.056	1.29492	0		1.33944	0.48369	1.3304	0.57615	1.30643	0.30345	1.30213	0.16526	1.30721	0.06224		0.21898	0.30757	0.25368	0.56125		1.01859	0.90325
1.32255	19.0733	1.32116	0.83111	1.29812	0.322	1.29561	0.064	1.29088	0		1.33771	0.47184	1.33025	0.59314	1.30466	0.30423	1.30138	0.16205	1.30566	0.0617		0.21938	0.30813	0.25312	0.56125		1.02045	0.90821
1.32089	19.2537	1.31922	0.81711	1.2976	0.302	1.29383	0.06	1.29147	0		1.33548	0.46876	1.32883	0.59465	1.30259	0.30359	1.29974	0.16202	1.30378	0.06251		0.21978	0.30869	0.25256	0.56125		1.0223	0.90533
1.31975	19.2063	1.31726	0.796	1.29572	0.32	1.29358	0.064	1.29001	0		1.33615	0.46919	1.32723	0.59627	1.30277	0.30146	1.29878	0.16261	1.30166	0.0629		0.22018	0.30925	0.252	0.56125		1.02416	0.90809
1.31987	19.3134	1.318	0.81578	1.29416	0.314	1.29238	0.062	1.28939	0		1.33343	0.45037	1.32543	0.59559	1.3021	0.30271	1.29682	0.16205	1.29983	0.0616		0.22058	0.30981	0.25144	0.56125		1.02602	0.91446
1.31848	19.3557	1.3153	0.81956	1.29323	0.31	1.29283	0.06	1.28847	0		1.33152	0.44438	1.32322	0.58933	1.30051	0.3031	1.29667	0.16294	1.30069	0.06236		0.22098	0.31037	0.25088	0.56125		1.02788	0.91742
1.31604	19.4148	1.31337	0.80356	1.29144	0.294	1.29182	0.06	1.2863	0		1.32999	0.45449	1.32134	0.58628	1.29764	0.30323	1.29483	0.16083	1.29918	0.06141		0.22138	0.31094	0.25031	0.56125		1.02974	0.91929
1.31386	19.5272	1.31198	0.80356	1.29173	0.304	1.28982	0.064	1.28646	0		1.33062	0.437	1.32109	0.5774	1.29753	0.30279	1.29471	0.16242	1.29726	0.0625		0.22178	0.3115	0.24975	0.56125		1.0316	0.91539
1.31397	19.5047	1.31222	0.81978	1.29111	0.304	1.28754	0.062	1.2843	0		1.32747	0.44526	1.31949	0.5746	1.29805	0.30241	1.29347	0.16231	1.29554	0.06207		0.22218	0.31206	0.24919	0.56125		1.03346	0.92242
1.3122	19.4804	1.3107	0.79022	1.28875	0.308	1.28546	0.064	1.28168	0		1.32745	0.44535	1.3183	0.56836	1.29567	0.30505	1.2904	0.16138	1.29612	0.06248		0.22258	0.31262	0.24863	0.56125		1.03532	0.92619
1.31155	19.6736	1.30917	0.81	1.28754	0.314	1.2846	0.062	1.28277	0		1.32558	0.44329	1.31833	0.57126	1.29432	0.30311	1.28939	0.16089	1.29448	0.06326		0.22298	0.31318	0.24807	0.56125		1.03717	0.92371
1.31039	19.6347	1.30813	0.82933	1.28766	0.314	1.28136	0.064	1.28083	0		1.32518	0.44632	1.3184	0.57019	1.29325	0.30234	1.28912	0.15952	1.29234	0.06493		0.22338	0.31374	0.24751	0.56125		1.03903	0.92669
1.30858	19.7074	1.30775	0.79556	1.28593	0.318	1.28047	0.062	1.2786	0		1.32399	0.4381	1.31651	0.57048	1.29041	0.30411	1.28665	0.16009	1.2903	0.06284		0.22378	0.3143	0.24695	0.56125		1.04089	0.92447
1.30701	19.7883	1.30608	0.79178	1.28421	0.308	1.28108	0.064	1.27647	0		1.32177	0.42779	1.31353	0.56538	1.28958	0.30461	1.28727	0.16136	1.28883	0.06277		0.22418	0.31486	0.24639	0.56125		1.04275	0.92388
1.30502	19.83	1.30473	0.78444	1.28172	0.316	1.28114	0.068	1.27403	0		1.32101	0.43939	1.31126	0.56651	1.28699	0.30398	1.28494	0.16271	1.28867	0.06229		0.22458	0.31543	0.24582	0.56125		1.04461	0.93269
1.30542	19.9234	1.30201	0.79356	1.28123	0.318	1.27997	0.066	1.273	0		1.31875	0.43395	1.31084	0.56484	1.28631	0.30593	1.28279	0.15971	1.28685	0.06374		0.22498	0.31599	0.24526	0.56125		1.04647	0.92931
1.30476	19.9343	1.30144	0.79667	1.2795	0.326	1.27735	0.07	1.27272	0		1.31849	0.43156	1.30865	0.55947	1.28653	0.30486	1.28281	0.15854	1.28607	0.06429		0.22537	0.31655	0.2447	0.56125		1.04833	0.93686
1.30089	19.9543	1.30047	0.78311	1.27781	0.326	1.27744	0.062	1.2717	0		1.31682	0.42193	1.30812	0.55397	1.28536	0.30592	1.28189	0.15871	1.28603	0.06483		0.22577	0.31711	0.24414	0.56125		1.05019	0.94052
1.30052	20.046	1.29873	0.78978	1.27666	0.302	1.2751	0.074	1.27198	0		1.31703	0.42025	1.30773	0.5526	1.28414	0.30612	1.27979	0.16037	1.28412	0.0649		0.22617	0.31767	0.24358	0.56125		1.05204	0.94211
1.29764	20.0784	1.29688	0.76667	1.27557	0.322	1.27446	0.064	1.26945	0		1.31641	0.4038	1.30814	0.54998	1.28262	0.30552	1.27908	0.1593	1.28277	0.0645		0.22657	0.31823	0.24302	0.56125		1.0539	0.9375
1.29939	20.1447	1.29735	0.78089	1.27448	0.318	1.27187	0.064	1.26798	0		1.31442	0.4034	1.30476	0.55107	1.27948	0.30763	1.27739	0.15723	1.28169	0.06428		0.22697	0.31879	0.24246	0.56125		1.05576	0.93902
1.29844	20.1052	1.29584	0.77622	1.27446	0.296	1.2707	0.066	1.26666	0		1.31225	0.38657	1.30454	0.55055	1.27969	0.30585	1.27679	0.16094	1.27934	0.06414		0.22737	0.31935	0.2419	0.56125		1.05762	0.94059
1.29551	20.2892	1.29377	0.78067	1.27194	0.32	1.26911	0.06	1.2649	0		1.31205	0.38606	1.30208	0.54661	1.27759	0.30612	1.2759	0.15726	1.27925	0.06424		0.22777	0.31992	0.24133	0.56125		1.05948	0.94888
1.29451	20.3031	1.29305	0.77867	1.26938	0.322	1.26731	0.06	1.26491	0		1.31056	0.36291	1.30072	0.54684	1.27602	0.30576	1.27312	0.15863	1.2788	0.06524		0.22817	0.32048	0.24077	0.56125		1.06134	0.94941
1.29391	20.3501	1.29288	0.78311	1.27008	0.326	1.26579	0.064	1.26585	0		1.30868	0.36132	1.3002	0.54611	1.27379	0.30508	1.27238	0.15688	1.2762	0.06608		0.22857	0.32104	0.24021	0.56125		1.0632	0.9537
1.29265	20.4442	1.29139	0.79867	1.26804	0.312	1.26314	0.068	1.26317	0		1.30664	0.35267	1.29963	0.5457	1.2745	0.30323	1.27154	0.15825	1.2752	0.06428		0.22897	0.3216	0.23965	0.56125		1.06506	0.95187
1.29105	20.5329	1.28981	0.78222	1.26734	0.322	1.26529	0.068	1.26046	0		1.30635	0.35989	1.29674	0.54275	1.27395	0.30061	1.26954	0.15642	1.27306	0.06369		0.22937	0.32216	0.23909	0.56125		1.06691	0.95408
1.29068	20.4977	1.28804	0.776	1.26501	0.312	1.26452	0.074	1.25812	0		1.3059	0.35811	1.29502	0.54131	1.27143	0.30149	1.26835	0.15848	1.26998	0.06567		0.22977	0.32272	0.23853	0.56125		1.06877	0.95347
1.29009	20.5022	1.28743	0.77667	1.2661	0.294	1.26233	0.076	1.25749	0		1.3041	0.35047	1.2963	0.54139	1.26992	0.30083	1.26636	0.15775	1.27133	0.06555		0.23017	0.32328	0.23797	0.56125		1.07063	0.95604
1.28861	20.6023	1.28557	0.77022	1.26311	0.314	1.25996	0.07	1.2557	0		1.30361	0.34542	1.29518	0.53518	1.26917	0.2989	1.26432	0.15742	1.27077	0.06513		0.23057	0.32384	0.23741	0.56125		1.07249	0.95735
1.28672	20.65	1.28469	0.76511	1.26169	0.33	1.25711	0.064	1.25349	0		1.30355	0.34946	1.29353	0.53797	1.26801	0.30035	1.26469	0.15579	1.26917	0.06694		0.23097	0.32441	0.23684	0.56125		1.07435	0.95614
1.28471	20.674	1.28254	0.76489	1.25926	0.33	1.25767	0.062	1.25352	0		1.301	0.33408	1.29125	0.54143	1.26692	0.2988	1.26347	0.15746	1.26728	0.06579		0.23137	0.32497	0.23628	0.56125		1.07621	0.95948
1.28448	20.7018	1.28111	0.78467	1.25803	0.32	1.25795	0.076	1.25267	0		1.29888	0.33373	1.2913	0.5387	1.26548	0.30006	1.26188	0.15516	1.26509	0.06553		0.23177	0.32553	0.23572	0.56125		1.07807	0.95862
1.28267	20.6941	1.28164	0.76289	1.25933	0.312	1.25744	0.072	1.2519	0		1.2958	0.32852	1.28901	0.54221	1.26402	0.29859	1.26028	0.15638	1.26528	0.06462		0.23217	0.32609	0.23516	0.56125		1.07993	0.95702
1.28058	20.8429	1.27933	0.76344	1.2566	0.314	1.25578	0.068	1.25081	0		1.29645	0.3172	1.28747	0.54255	1.26334	0.30208	1.25732	0.15432	1.26394	0.06621		0.23257	0.32665	0.2346	0.56125		1.08178	0.96487
1.27998	20.9181	1.27796	0.76344	1.25525	0.31	1.25426	0.066	1.24895	0		1.29485	0.31192	1.28624	0.55034	1.26152	0.30035	1.2594	0.15702	1.262	0.06574		0.23297	0.32721	0.23404	0.56125		1.08364	0.97198
1.28049	20.9264	1.27588	0.76311	1.25454	0.33	1.25414	0.066	1.24736	0		1.29376	0.3111	1.28643	0.54742	1.26069	0.3044	1.25841	0.15593	1.26045	0.06484		0.23337	0.32777	0.23348	0.56125		1.0855	0.97284
1.27931	20.9888	1.27615	0.75967	1.25319	0.328	1.2502	0.078	1.24781	0		1.29342	0.28714	1.28395	0.55323	1.25847	0.30226	1.25549	0.15601	1.2592	0.06477		0.23377	0.32833	0.23292	0.56125		1.08736	0.96995
1.27693	21.066	1.2748	0.75178	1.25204	0.312	1.24895	0.08	1.24637	0		1.2937	0.28236	1.28223	0.54802	1.25712	0.30511	1.25329	0.15665	1.2597	0.06497		0.23417	0.3289	0.23235	0.56125		1.08922	0.97106
1.27452	21.2294	1.27284	0.75344	1.25035	0.32	1.24595	0.076	1.24509	0		1.2918	0.28548	1.27967	0.54533	1.25622	0.30556	1.25365	0.15593	1.25737	0.06512		0.23457	0.32946	0.23179	0.56125		1.09108	0.96934
1.27297	21.1663	1.27065	0.742	1.24861	0.32	1.24522	0.072	1.24196	0		1.28974	0.28396	1.28146	0.54862	1.25466	0.30273	1.25238	0.15497	1.25602	0.0647		0.23497	0.33002	0.23123	0.56125		1.09294	0.97035
1.27208	21.1653	1.27108	0.782	1.24749	0.318	1.24714	0.066	1.24182	0		1.28728	0.27269	1.27979	0.5559	1.25254	0.30342	1.25079	0.15474	1.25418	0.0651		0.23536	0.33058	0.23067	0.56125		1.0948	0.98054
1.27022	21.2681	1.26919	0.77756	1.24638	0.33	1.24546	0.068	1.24268	0		1.28777	0.27949	1.27732	0.55558	1.25138	0.30476	1.25027	0.15297	1.25212	0.06396		0.23576	0.33114	0.23011	0.56125		1.09665	0.97689
1.26968	21.3263	1.26822	0.74544	1.24556	0.33	1.2443	0.066	1.2409	0		1.28549	0.27312	1.275	0.55466	1.24952	0.3047	1.24778	0.1554	1.25254	0.06483		0.23616	0.3317	0.22955	0.56125		1.09851	0.98359
1.26865	21.3498	1.26718	0.74722	1.24243	0.328	1.2413	0.066	1.23851	0		1.28326	0.26375	1.27468	0.55429	1.2505	0.30542	1.24774	0.15371	1.2512	0.06648		0.23656	0.33226	0.22899	0.56125		1.10037	0.98912
1.26863	21.3433	1.26656	0.75122	1.24205	0.331	1.24244	0.078	1.23583	0		1.28298	0.26431	1.27377	0.55361	1.24993	0.30657	1.24621	0.15358	1.24881	0.06644		0.23696	0.33282	0.22843	0.56125		1.10223	0.9854
1.26565	21.4	1.26491	0.73544	1.24137	0.32	1.23873	0.07	1.23398	0		1.28324	0.25928	1.27337	0.55936	1.24981	0.3049	1.24453	0.15238	1.24789	0.06555		0.23736	0.33339	0.22786	0.56125		1.10409	0.99053
1.26458	21.5484	1.26255	0.741	1.24037	0.31	1.23702	0.07	1.23301	0		1.2812	0.25166	1.27326	0.55457	1.24727	0.30647	1.24471	0.15419	1.24599	0.06367		0.23776	0.33395	0.2273	0.56125		1.10595	0.98476
1.26443	21.5914	1.26127	0.73544	1.23727	0.331	1.23468	0.074	1.23197	0		1.28009	0.25834	1.27068	0.55506	1.24532	0.30684	1.24093	0.15401	1.24531	0.06539		0.23816	0.33451	0.22674	0.56125		1.10781	0.99432
1.26307	21.569	1.2636	0.75256	1.2359	0.314	1.23571	0.072	1.2307	0		1.28061	0.24866	1.27088	0.55801	1.24315	0.30621	1.24038	0.15286	1.24371	0.06566		0.23856	0.33507	0.22618	0.56125		1.10967	0.99151
1.2604	21.6754	1.25952	0.759	1.23437	0.318	1.23438	0.074	1.2301	0		1.27799	0.23403	1.26837	0.55916	1.24299	0.30641	1.24	0.1533	1.24274	0.06524		0.23896	0.33563	0.22562	0.56125		1.11152	0.9972
1.26001	21.692	1.25796	0.75722	1.23498	0.327	1.23216	0.068	1.23052	0		1.27523	0.23772	1.26616	0.5536	1.24035	0.30777	1.23999	0.15339	1.24138	0.06634		0.23936	0.33619	0.22506	0.56125		1.11338	0.99266
1.25875	21.7567	1.25674	0.73922	1.23403	0.33	1.22903	0.076	1.22921	0		1.27473	0.23669	1.26368	0.55955	1.24027	0.31157	1.23724	0.15218	1.24108	0.06506		0.23976	0.33675	0.2245	0.56125		1.11524	0.99439
1.25843	21.7534	1.25782	0.74589	1.23198	0.316	1.22942	0.066	1.22574	0		1.27435	0.22928	1.26427	0.56182	1.23982	0.30812	1.23481	0.15334	1.23956	0.06595		0.24016	0.33731	0.22394	0.56125		1.1171	0.99403
1.25674	21.8042	1.25503	0.73944	1.23077	0.323	1.23019	0.068	1.22378	0		1.27328	0.23222	1.26249	0.55707	1.2384	0.31028	1.23446	0.1529	1.23825	0.06753		0.24056	0.33788	0.22337	0.56125		1.11896	0.99822
1.25589	21.8547	1.25343	0.74589	1.23108	0.32	1.22717	0.074	1.22384	0		1.27141	0.21869	1.26289	0.55394	1.23635	0.30759	1.23452	0.15093	1.23663	0.06746		0.24096	0.33844	0.22281	0.56125		1.12082	1.00154
1.25356	21.9848	1.25173	0.73478	1.22881	0.335	1.22587	0.08	1.22154	0		1.26957	0.20145	1.26073	0.55075	1.23523	0.3102	1.2323	0.15071	1.23394	0.06538		0.24136	0.339	0.22225	0.56125		1.12268	1.00212
1.25401	21.9931	1.25084	0.75744	1.22675	0.345	1.22468	0.072	1.22068	0		1.27001	0.21052	1.26121	0.54979	1.23305	0.30584	1.23159	0.15084	1.23486	0.06526		0.24176	0.33956	0.22169	0.56125		1.12454	1.00519
1.25202	22.0216	1.25023	0.74389	1.22525	0.325	1.22219	0.082	1.21798	0		1.26892	0.20736	1.25984	0.54451	1.23257	0.30925	1.22924	0.15166	1.23347	0.06569		0.24216	0.34012	0.22113	0.56125		1.12639	1.0077
1.25069	22.1296	1.24959	0.72889	1.22568	0.325	1.22278	0.072	1.21653	0		1.26607	0.21889	1.25744	0.55343	1.23087	0.30989	1.22649	0.14933	1.23194	0.06593		0.24256	0.34068	0.22057	0.56125		1.12825	1.00815
1.24898	22.1947	1.2478	0.74433	1.22437	0.331	1.22157	0.084	1.21736	0		1.26534	0.20812	1.25548	0.55286	1.22906	0.30916	1.22774	0.15108	1.23169	0.06662		0.24296	0.34124	0.22001	0.56125		1.13011	1.01133
1.2499	22.1418	1.24487	0.75156	1.22124	0.323	1.21901	0.084	1.21522	0		1.26442	0.19954	1.25632	0.55792	1.22812	0.3111	1.22663	0.15191	1.22851	0.064		0.24336	0.3418	0.21945	0.56125		1.13197	1.01149
1.2472	22.1976	1.24451	0.73878	1.21972	0.333	1.21725	0.078	1.21467	0		1.26385	0.20506	1.25476	0.55884	1.22766	0.30946	1.22442	0.15033	1.2282	0.0656		0.24376	0.34237	0.21888	0.56125		1.13383	1.01954
1.24512	22.2442	1.24347	0.73878	1.21929	0.338	1.21721	0.074	1.21145	0		1.26387	0.19853	1.25258	0.55913	1.22621	0.30692	1.22221	0.15085	1.22655	0.06567		0.24416	0.34293	0.21832	0.56125		1.13569	1.01222
1.2434	22.3344	1.24159	0.74989	1.21947	0.343	1.21548	0.074	1.21205	0		1.26017	0.16582	1.25099	0.55794	1.22723	0.30592	1.22111	0.15272	1.22536	0.06448		0.24456	0.34349	0.21776	0.56125		1.13755	1.01892
1.24156	22.3843	1.24206	0.75078	1.21725	0.337	1.21489	0.086	1.21154	0		1.25957	0.19113	1.25012	0.55538	1.22401	0.3068	1.22082	0.15059	1.22405	0.06538		0.24496	0.34405	0.2172	0.56125		1.13941	1.01281
1.24276	22.3878	1.23964	0.74878	1.21504	0.343	1.21381	0.076	1.2098	0		1.25871	0.19042	1.24894	0.55221	1.22113	0.30509	1.22037	0.15281	1.22244	0.06505		0.24535	0.34461	0.21664	0.56125		1.14126	1.02352
1.24031	22.4832	1.23883	0.73844	1.21454	0.327	1.21236	0.078	1.20758	0		1.25814	0.19766	1.247	0.55125	1.22204	0.30458	1.21715	0.14929	1.22166	0.06429		0.24575	0.34517	0.21608	0.56125		1.14312	1.02453
1.23839	22.536	1.23796	0.74456	1.21242	0.337	1.21155	0.084	1.20617	0		1.25546	0.19182	1.24585	0.54922	1.21865	0.30271	1.21767	0.14995	1.21957	0.06498		0.24615	0.34573	0.21552	0.56125		1.14498	1.0245
1.23711	22.6157	1.2348	0.73389	1.21248	0.321	1.20987	0.082	1.20539	0		1.25475	0.19721	1.24406	0.5473	1.21869	0.30147	1.21643	0.15051	1.2198	0.06595		0.24655	0.34629	0.21496	0.56125		1.14684	1.02495
1.23745	22.5743	1.23592	0.74167	1.21118	0.335	1.20781	0.078	1.20271	0		1.25224	0.19438	1.24378	0.54307	1.21563	0.30326	1.21426	0.14947	1.21766	0.06636		0.24695	0.34686	0.21439	0.56125		1.1487	1.02911
1.23561	22.6431	1.23479	0.72722	1.20925	0.321	1.20561	0.072	1.2022	0		1.25152	0.18333	1.24305	0.54449	1.21335	0.30516	1.21272	0.14941	1.21577	0.06622		0.24735	0.34742	0.21383	0.56125		1.15056	1.02784
1.23367	22.6978	1.23342	0.73378	1.20727	0.333	1.20607	0.082	1.20057	0		1.24859	0.17418	1.24118	0.54245	1.21513	0.30356	1.21235	0.14835	1.21622	0.0665		0.24775	0.34798	0.21327	0.56125		1.15242	1.0312
1.23347	22.73	1.23205	0.71856	1.20774	0.333	1.20422	0.084	1.19988	0		1.25032	0.1822	1.23785	0.54129	1.21477	0.30646	1.21064	0.15015	1.21431	0.0665		0.24815	0.34854	0.21271	0.56125		1.15428	1.03528
1.2326	22.7471	1.23052	0.743	1.20579	0.329	1.20335	0.086	1.19956	0		1.24875	0.17064	1.23975	0.53941	1.21276	0.30278	1.20992	0.15053	1.21323	0.06552		0.24855	0.3491	0.21215	0.56125		1.15613	1.04022
1.23049	22.8308	1.22852	0.733	1.20373	0.345	1.20331	0.082	1.19853	0		1.24742	0.16752	1.23904	0.53296	1.21114	0.30567	1.20956	0.14925	1.21069	0.06503		0.24895	0.34966	0.21159	0.56125		1.15799	1.04171
1.22945	22.9218	1.22596	0.74433	1.2027	0.335	1.20044	0.084	1.19664	0		1.24595	0.16757	1.23647	0.53016	1.20871	0.3051	1.20735	0.14863	1.20986	0.06774		0.24935	0.35022	0.21103	0.56125		1.15985	1.03687
1.22763	22.9432	1.22649	0.73211	1.20124	0.353	1.20006	0.086	1.19406	0		1.24585	0.17339	1.2348	0.53467	1.20941	0.30936	1.20504	0.14933	1.21005	0.0652		0.24975	0.35078	0.21047	0.56125		1.16171	1.04017
1.22822	22.9582	1.22429	0.72689	1.20086	0.341	1.19781	0.092	1.19321	0		1.24446	0.17666	1.23472	0.53421	1.20734	0.30695	1.2031	0.14993	1.20698	0.06524		0.25015	0.35135	0.2099	0.56125		1.16357	1.03907
1.22548	23.0342	1.22351	0.71633	1.19969	0.355	1.19678	0.088	1.19217	0		1.2412	0.17039	1.23312	0.52731	1.20474	0.30808	1.20405	0.14675	1.20623	0.06622		0.25055	0.35191	0.20934	0.56125		1.16543	1.0452
1.22395	23.0762	1.22353	0.72967	1.19783	0.357	1.19613	0.09	1.19085	0		1.23937	0.15925	1.23064	0.53262	1.20295	0.3103	1.20178	0.14818	1.20407	0.06774		0.25095	0.35247	0.20878	0.56125		1.16729	1.04777
1.22242	23.1679	1.22168	0.737	1.19549	0.357	1.19429	0.098	1.18893	0		1.24028	0.16881	1.22997	0.52943	1.2032	0.30585	1.2013	0.14721	1.20276	0.06524		0.25135	0.35303	0.20822	0.56125		1.16914	1.04779
1.22274	23.1441	1.21929	0.75656	1.1956	0.343	1.19305	0.092	1.18732	0		1.23871	0.15888	1.22746	0.53035	1.20248	0.30882	1.19966	0.14832	1.20181	0.06664		0.25175	0.35359	0.20766	0.56125		1.171	1.05371
1.22142	23.195	1.21876	0.73567	1.19371	0.353	1.19112	0.09	1.18869	0		1.23743	0.15238	1.22789	0.52209	1.20152	0.3087	1.19756	0.14835	1.20163	0.06636		0.25215	0.35415	0.2071	0.56125		1.17286	1.04678
1.22021	23.257	1.21945	0.73778	1.19181	0.345	1.19013	0.086	1.18719	0		1.23624	0.14441	1.22649	0.52817	1.19936	0.30807	1.19729	0.14825	1.20091	0.06566		0.25255	0.35471	0.20654	0.56125		1.17472	1.05189
1.21819	23.2778	1.21657	0.74033	1.19088	0.355	1.18881	0.1	1.18522	0		1.23637	0.14388	1.22452	0.527	1.1974	0.31162	1.19558	0.15048	1.19856	0.06643		0.25295	0.35527	0.20598	0.56125		1.17658	1.04796
1.21663	23.3621	1.21528	0.74033	1.18941	0.363	1.18857	0.094	1.18412	0.004		1.23563	0.14075	1.22263	0.52904	1.19519	0.31224	1.19389	0.14885	1.1976	0.06579		0.25335	0.35584	0.20541	0.56125		1.17844	1.05736
1.21617	23.4664	1.21425	0.75011	1.18898	0.355	1.18774	0.09	1.18353	0		1.23285	0.14629	1.22372	0.52902	1.19619	0.31238	1.19281	0.14935	1.19502	0.06698		0.25375	0.3564	0.20485	0.56125		1.1803	1.05593
1.21474	23.4124	1.21404	0.72656	1.18769	0.359	1.185	0.094	1.18173	0.002		1.23044	0.14877	1.22196	0.52797	1.19436	0.31397	1.19001	0.15021	1.19538	0.06746		0.25415	0.35696	0.20429	0.56125		1.18216	1.06255
1.2128	23.5293	1.21286	0.73633	1.18578	0.359	1.18288	0.086	1.18221	0		1.22991	0.14579	1.2195	0.52729	1.19266	0.31448	1.19096	0.15091	1.19312	0.0672		0.25455	0.35752	0.20373	0.56125		1.18401	1.06194
1.21151	23.5973	1.21121	0.74478	1.18404	0.369	1.18122	0.088	1.17914	0		1.22828	0.14735	1.21772	0.53388	1.19108	0.31228	1.18918	0.14906	1.19177	0.06622		0.25495	0.35808	0.20317	0.56125		1.18587	1.06027
1.21096	23.5528	1.2107	0.75078	1.18222	0.355	1.18251	0.094	1.17759	0		1.22661	0.14303	1.21808	0.53066	1.19192	0.31399	1.18795	0.14938	1.19091	0.06526		0.25534	0.35864	0.20261	0.56125		1.18773	1.06522
1.2093	23.6691	1.20773	0.72767	1.18156	0.377	1.18002	0.08	1.17581	0		1.22618	0.1398	1.21732	0.52988	1.19011	0.31506	1.18607	0.14771	1.18884	0.06503		0.25574	0.3592	0.20205	0.56125		1.18959	1.06928
1.20775	23.66	1.20667	0.72367	1.1796	0.355	1.17824	0.088	1.17492	0		1.22652	0.14268	1.21531	0.5286	1.19041	0.31575	1.18596	0.14878	1.18864	0.0665		0.25614	0.35976	0.20149	0.56125		1.19145	1.07829
1.20619	23.7751	1.20419	0.71578	1.17936	0.375	1.17728	0.088	1.17434	0		1.22585	0.13871	1.21406	0.53116	1.1872	0.31685	1.18465	0.14938	1.1876	0.06483		0.25654	0.36033	0.20092	0.56125		1.19331	1.08821
1.2066	23.737	1.2031	0.72122	1.1784	0.377	1.1745	0.098	1.17182	0		1.22472	0.14137	1.21272	0.52454	1.18592	0.31652	1.18414	0.14916	1.18582	0.06593		0.25694	0.36089	0.20036	0.56125		1.19517	1.083
1.20445	23.7652	1.20281	0.74167	1.17781	0.377	1.17525	0.098	1.17047	0		1.2213	0.14613	1.21299	0.52699	1.18492	0.319	1.18203	0.14783	1.18355	0.06483		0.25734	0.36145	0.1998	0.56125		1.19703	1.08315
1.2026	23.7664	1.20189	0.75433	1.177	0.379	1.17396	0.092	1.17026	0		1.22039	0.14233	1.21066	0.52704	1.18266	0.3201	1.17974	0.1481	1.18213	0.06648		0.25774	0.36201	0.19924	0.56125		1.19888	1.08008
1.20149	23.904	1.2015	0.74167	1.17503	0.389	1.17111	0.098	1.16913	0		1.21879	0.13636	1.20866	0.52608	1.18132	0.31897	1.17698	0.149	1.18293	0.06462		0.25814	0.36257	0.19868	0.56125		1.20074	1.08337
1.20001	24.0099	1.20064	0.71344	1.17352	0.393	1.17079	0.094	1.16783	0.002		1.21855	0.13357	1.20705	0.52893	1.1799	0.32061	1.17627	0.14898	1.18031	0.06476		0.25854	0.36313	0.19812	0.56125		1.2026	1.08033
1.19902	23.9177	1.19921	0.72422	1.17163	0.383	1.17002	0.098	1.16554	0		1.21724	0.13529	1.20739	0.5273	1.17845	0.323	1.17663	0.14864	1.17968	0.06524		0.25894	0.36369	0.19756	0.56125		1.20446	1.08781
1.19836	23.994	1.1975	0.73522	1.17057	0.383	1.16854	0.09	1.16398	0		1.21588	0.12068	1.20551	0.53079	1.17853	0.32024	1.17527	0.14781	1.17854	0.06524		0.25934	0.36425	0.197	0.56125		1.20632	1.08963
1.19809	24.0789	1.19563	0.73833	1.16924	0.403	1.16691	0.098	1.16366	0		1.21433	0.11483	1.20517	0.52882	1.17707	0.32133	1.17382	0.14549	1.17783	0.06497		0.25974	0.36482	0.19643	0.56125		1.20818	1.08833
1.19585	2.88922	1.19353	0.74067	1.1669	0.399	1.16548	0.1	1.16317	0		1.2133	0.10852	1.20329	0.52942	1.17577	0.32136	1.17239	0.14663	1.17541	0.06497		0.26014	0.36538	0.19587	0.56125		1.21004	1.08667
1.19462	1.37333	1.19127	0.76056	1.16699	0.399	1.16413	0.098	1.16028	0		1.21257	0.10923	1.20224	0.52944	1.17368	0.32191	1.17007	0.14795	1.17456	0.06512		0.26054	0.36594	0.19531	0.56125		1.2119	1.08996
1.19376	1.32156	1.19142	0.75522	1.16509	0.385	1.16435	0.1	1.15916	0		1.21122	0.09167	1.20113	0.53202	1.17189	0.31879	1.17066	0.14554	1.17254	0.0651		0.26094	0.3665	0.19475	0.56125		1.21375	1.09113
1.19122	1.35444	1.19179	0.72933	1.16625	0.381	1.16275	0.096	1.15752	0		1.21047	0.11205	1.20058	0.52781	1.17108	0.31831	1.16867	0.14612	1.17066	0.06498		0.26134	0.36706	0.19419	0.56125		1.21561	1.09155
1.19024	1.33778	1.18959	0.73033	1.16331	0.403	1.16115	0.094	1.1563	0		1.21017	0.09825	1.19835	0.53066	1.1695	0.31933	1.16773	0.14434	1.16986	0.06745		0.26174	0.36762	0.19363	0.56125		1.21747	1.09274
1.19016	1.33267	1.18857	0.74789	1.16155	0.399	1.1596	0.094	1.15657	0		1.20688	0.10542	1.19706	0.52604	1.16839	0.31825	1.1653	0.1488	1.16752	0.06567		0.26214	0.36818	0.19307	0.56125		1.21933	1.09598
1.18895	1.33022	1.18708	0.71878	1.15923	0.395	1.15763	0.094	1.15399	0.002		1.20601	0.09708	1.19596	0.52969	1.16762	0.31759	1.16339	0.14726	1.16874	0.06477		0.26254	0.36874	0.19251	0.56125		1.22119	1.09509
1.18857	1.28533	1.18755	0.73444	1.16009	0.393	1.1578	0.106	1.15221	0.002		1.20553	0.09227	1.19498	0.53245	1.16584	0.3171	1.16407	0.14769	1.16723	0.06512		0.26294	0.36931	0.19194	0.56125		1.22305	1.09249
1.18601	1.31156	1.1856	0.74044	1.15818	0.401	1.15519	0.106	1.15144	0		1.20285	0.09104	1.19509	0.5365	1.16597	0.31654	1.16312	0.14855	1.16511	0.06683		0.26334	0.36987	0.19138	0.56125		1.22491	1.1054
1.1847	1.28467	1.18273	0.743	1.157	0.399	1.15335	0.098	1.15055	0.004		1.20247	0.08725	1.19226	0.53549	1.16381	0.31813	1.16136	0.14766	1.1641	0.06545		0.26374	0.37043	0.19082	0.56125		1.22677	1.10056
1.18364	1.31489	1.18114	0.74567	1.15521	0.407	1.15211	0.104	1.15012	0		1.20056	0.07812	1.19027	0.53949	1.16272	0.32059	1.16112	0.14861	1.16181	0.06572		0.26414	0.37099	0.19026	0.56125		1.22862	1.10968
1.18271	1.29156	1.18031	0.73811	1.15352	0.405	1.15094	0.102	1.14891	0		1.20075	0.07773	1.18952	0.53514	1.16107	0.32301	1.15871	0.14909	1.16133	0.0649		0.26454	0.37155	0.1897	0.56125		1.23048	1.10146
1.18086	1.30156	1.18044	0.73111	1.15291	0.393	1.15087	0.106	1.14644	0.004		1.19905	0.07776	1.18914	0.53001	1.15977	0.31634	1.1577	0.14943	1.1605	0.06586		0.26494	0.37211	0.18914	0.56125		1.23234	1.10937
1.17884	1.282	1.17941	0.74589	1.15157	0.391	1.14969	0.1	1.1458	0.002		1.1981	0.07977	1.18719	0.53807	1.15918	0.31675	1.15519	0.14922	1.15851	0.06572		0.26533	0.37267	0.18858	0.56125		1.2342	1.11
1.17922	1.27311	1.17749	0.72922	1.14972	0.407	1.14794	0.104	1.14334	0.002		1.19665	0.8166	1.18575	0.54054	1.15756	0.32248	1.15416	0.14946	1.15747	0.06572		0.26573	0.37323	0.18802	0.56125		1.23606	1.10679
1.17816	1.31867	1.17564	0.74811	1.14913	0.401	1.14635	0.106	1.14383	0.002		1.19587	0.8251	1.1859	0.53677	1.15648	0.32097	1.15279	0.14988	1.15571	0.06545		0.26613	0.3738	0.18745	0.56125		1.23792	1.11341
1.17602	1.29667	1.17631	0.74411	1.14613	0.413	1.14392	0.11	1.14152	0.002		1.19471	0.87603	1.1846	0.53703	1.15417	0.31752	1.15035	0.14837	1.15473	0.06497		0.26653	0.37436	0.18689	0.56125		1.23978	1.11603
1.17516	1.29822	1.17428	0.74	1.14716	0.427	1.14435	0.104	1.14086	0.004		1.19288	0.8765	1.18345	0.5435	1.15409	0.31851	1.15076	0.14716	1.15344	0.06448		0.26693	0.37492	0.18633	0.56125		1.24164	1.11822
1.17217	1.28111	1.17373	0.73567	1.14378	0.421	1.14251	0.112	1.13874	0.004		1.19218	0.87042	1.18281	0.54565	1.15171	0.32015	1.14957	0.1469	1.15257	0.06434		0.26733	0.37548	0.18577	0.56125		1.24349	1.11538
1.1731	1.26622	1.17156	0.73178	1.14354	0.407	1.14144	0.104	1.13795	0.002		1.19161	0.88613	1.18048	0.54508	1.1523	0.32168	1.14737	0.14484	1.15163	0.06375		0.26773	0.37604	0.18521	0.56125		1.24535	1.12154
1.17134	1.25989	1.16836	0.75211	1.14251	0.443	1.13832	0.106	1.13764	0.004		1.19063	0.87947	1.18062	0.54727	1.14994	0.31999	1.14606	0.147	1.1496	0.06533		0.26813	0.3766	0.18465	0.56125		1.24721	1.11345
1.16976	1.29311	1.16899	0.74478	1.14206	0.427	1.13699	0.098	1.13559	0.002		1.18815	0.8722	1.17907	0.55383	1.14872	0.32006	1.14442	0.147	1.14814	0.06566		0.26853	0.37716	0.18409	0.56125		1.24907	1.11425
1.16751	1.29944	1.16757	0.72922	1.14247	0.425	1.13795	0.108	1.13609	0.004		1.18598	0.85428	1.17768	0.55135	1.14628	0.32133	1.14388	0.14681	1.14872	0.06497		0.26893	0.37772	0.18353	0.56125		1.25093	1.12164
1.16673	1.28144	1.16627	0.75544	1.13931	0.423	1.13637	0.112	1.13322	0.006		1.18583	0.85823	1.17643	0.55159	1.14504	0.32004	1.14329	0.14618	1.14693	0.06643		0.26933	0.37829	0.18296	0.56125		1.25279	1.12472
1.1658	1.26944	1.16381	0.74056	1.1369	0.425	1.1343	0.104	1.13231	0.004		1.18378	0.86872	1.17397	0.54601	1.14553	0.32206	1.14265	0.14594	1.14437	0.06634		0.26973	0.37885	0.1824	0.56125		1.25465	1.12815
1.16597	1.27844	1.16547	0.73889	1.13613	0.433	1.1336	0.11	1.13065	0.004		1.18572	0.84749	1.17465	0.55002	1.14436	0.32007	1.14084	0.14678	1.1434	0.06483		0.27013	0.37941	0.18184	0.56125		1.25651	1.12829
1.16256	1.26933	1.16265	0.74356	1.13305	0.417	1.13387	0.116	1.12925	0.004		1.18281	0.87312	1.17324	0.55513	1.14372	0.32422	1.13863	0.14785	1.14355	0.06372		0.27053	0.37997	0.18128	0.56125		1.25836	1.13101
1.16129	1.25678	1.15969	0.74011	1.13428	0.419	1.13153	0.12	1.1275	0.004		1.18192	0.86612	1.17097	0.54992	1.14157	0.32111	1.13732	0.14689	1.14214	0.06441		0.27093	0.38053	0.18072	0.56125		1.26022	1.1242
1.16096	1.27089	1.15913	0.75356	1.13267	0.431	1.13017	0.12	1.12673	0.004		1.18136	0.86096	1.16883	0.55271	1.13978	0.32281	1.13651	0.14572	1.14002	0.06476		0.27133	0.38109	0.18016	0.56125		1.26208	1.12764
1.16135	1.26422	1.15813	0.76011	1.13105	0.419	1.12816	0.112	1.12601	0.004		1.18056	0.86637	1.16782	0.55103	1.13845	0.32213	1.13653	0.14739	1.13804	0.06607		0.27173	0.38165	0.1796	0.56125		1.26394	1.13512
1.15901	1.26322	1.15781	0.75567	1.12992	0.431	1.12688	0.116	1.12409	0.006		1.17878	0.849	1.16784	0.55254	1.13617	0.32025	1.13509	0.14442	1.13778	0.06602		0.27213	0.38221	0.17904	0.56125		1.2658	1.13499
1.15529	1.24567	1.15514	0.745	1.12859	0.437	1.12661	0.118	1.12289	0.008		1.17618	0.86284	1.16661	0.55831	1.13448	0.3205	1.13271	0.14557	1.13655	0.06441		0.27253	0.38278	0.17847	0.56125		1.26766	1.13427
1.157	1.25511	1.15519	0.75833	1.12846	0.435	1.12529	0.12	1.12121	0.006		1.17376	0.84667	1.1639	0.5511	1.13446	0.32131	1.12974	0.14559	1.1359	0.06434		0.27293	0.38334	0.17791	0.56125		1.26952	1.13647
1.15539	1.245	1.15476	0.76456	1.12612	0.435	1.12325	0.11	1.12043	0.002		1.17312	0.84392	1.16302	0.55544	1.13324	0.32267	1.13023	0.14494	1.133	0.06567		0.27333	0.3839	0.17735	0.56125		1.27138	1.13541
1.15448	1.228	1.15161	0.73522	1.12359	0.447	1.12237	0.124	1.11922	0.004		1.1722	0.84634	1.16272	0.55407	1.13312	0.32117	1.12879	0.14444	1.13123	0.0665		0.27373	0.38446	0.17679	0.56125		1.27323	1.13611
1.15226	1.23089	1.15019	0.75944	1.12247	0.453	1.11988	0.12	1.11792	0.006		1.17177	0.86776	1.16079	0.55457	1.13099	0.32149	1.12755	0.14856	1.13029	0.06608		0.27413	0.38502	0.17623	0.56125		1.27509	1.13833
1.15354	1.26289	1.14995	0.74822	1.12315	0.437	1.11998	0.12	1.11636	0.004		1.17105	0.85401	1.16009	0.55428	1.12975	0.32246	1.12827	0.14666	1.12846	0.06526		0.27453	0.38558	0.17567	0.56125		1.27695	1.14321
1.15158	1.24022	1.1494	0.759	1.12188	0.445	1.11787	0.124	1.11486	0.006		1.16961	0.85919	1.1589	0.5538	1.1279	0.32099	1.12527	0.14579	1.12846	0.06477		0.27493	0.38614	0.17511	0.56125		1.27881	1.14278
1.14884	1.20933	1.14782	0.76111	1.11919	0.451	1.11642	0.126	1.11214	0.004		1.16844	0.87088	1.15677	0.55546	1.12693	0.31935	1.12479	0.14732	1.1281	0.06691		0.27532	0.3867	0.17455	0.56125		1.28067	1.14443
1.14736	1.21622	1.1483	0.76022	1.11719	0.455	1.11615	0.134	1.11246	0.006		1.1664	0.86594	1.15746	0.55402	1.12677	0.31767	1.12481	0.14937	1.12757	0.06415		0.27572	0.38727	0.17398	0.56125		1.28253	1.14375
1.14395	1.22044	1.14582	0.76444	1.11699	0.443	1.11339	0.132	1.11165	0.006		1.16547	0.84676	1.1555	0.55651	1.12543	0.31721	1.12203	0.14834	1.12529	0.06607		0.27612	0.38783	0.17342	0.56125		1.28439	1.14916
1.14618	1.21933	1.14392	0.75778	1.11645	0.457	1.11306	0.126	1.11064	0.004		1.16646	0.85939	1.15415	0.5574	1.12423	0.3151	1.11897	0.14755	1.12371	0.06393		0.27652	0.38839	0.17286	0.56125		1.28625	1.15148
1.144	1.24278	1.14042	0.75978	1.11456	0.457	1.11134	0.13	1.10816	0.006		1.16459	0.85657	1.15198	0.55162	1.12179	0.31404	1.11669	0.14703	1.12135	0.06476		0.27692	0.38895	0.1723	0.56125		1.2881	1.15733
1.14256	1.22667	1.13991	0.755	1.11356	0.445	1.10954	0.128	1.10714	0.006		1.16211	0.85822	1.15348	0.5506	1.11941	0.31275	1.11514	0.14747	1.1195	0.06483		0.27732	0.38951	0.17174	0.56125		1.28996	1.15306
1.1417	1.24	1.13988	0.76167	1.11135	0.475	1.10781	0.132	1.10671	0.008		1.16174	0.85103	1.15081	0.56001	1.11904	0.30929	1.11611	0.14971	1.11852	0.06621		0.27772	0.39007	0.17118	0.56125		1.29182	1.15767
1.13786	1.21633	1.13825	0.76489	1.10856	0.449	1.10715	0.124	1.10509	0.006		1.16102	0.85359	1.14913	0.55858	1.11935	0.31173	1.11583	0.1491	1.11797	0.06393		0.27812	0.39063	0.17062	0.56125		1.29368	1.15696
1.1388	1.21422	1.13826	0.79611	1.11031	0.457	1.10615	0.128	1.1037	0.008		1.15862	0.8781	1.14722	0.559	1.11769	0.30966	1.11446	0.14596	1.11626	0.0651		0.27852	0.39119	0.17006	0.56125		1.29554	1.15546
1.13792	1.22867	1.1372	0.77844	1.1089	0.453	1.10589	0.13	1.10254	0.006		1.15587	0.86232	1.14669	0.56286	1.11505	0.30879	1.11274	0.14696	1.11531	0.06731		0.27892	0.39176	0.16949	0.56125		1.2974	1.15953
1.13767	1.21789	1.13622	0.79533	1.10575	0.479	1.10571	0.13	1.10043	0.008		1.15516	0.87629	1.14739	0.56347	1.11327	0.31094	1.11175	0.14623	1.11398	0.06617		0.27932	0.39232	0.16893	0.56125		1.29926	1.15986
1.136	1.19744	1.13385	0.78778	1.10504	0.475	1.10277	0.126	1.09792	0.008		1.15613	0.87772	1.14382	0.55868	1.1124	0.31007	1.11059	0.14548	1.11239	0.06629		0.27972	0.39288	0.16837	0.56125		1.30112	1.15682
1.13512	1.18978	1.13215	0.804	1.10495	0.459	1.10047	0.124	1.09849	0.006		1.15419	0.87212	1.14271	0.56439	1.11236	0.31014	1.10953	0.14577	1.11186	0.06531		0.28012	0.39344	0.16781	0.56125		1.30297	1.15684
1.13401	1.23911	1.13113	0.79167	1.1038	0.485	1.1006	0.14	1.09653	0.006		1.15339	0.87697	1.13949	0.56043	1.11145	0.30893	1.1085	0.14672	1.11109	0.06567		0.28052	0.394	0.16725	0.56125		1.30483	1.1614
1.13255	1.20667	1.1306	0.79011	1.10242	0.469	1.09864	0.136	1.09471	0.008		1.15109	0.86458	1.13852	0.56254	1.10947	0.30849	1.1066	0.14939	1.11048	0.06607		0.28092	0.39456	0.16669	0.56125		1.30669	1.16131
1.13122	1.20211	1.13015	0.79778	1.09989	0.471	1.09732	0.142	1.09393	0.008		1.14942	0.87689	1.13945	0.56136	1.10803	0.31005	1.10436	0.14732	1.10907	0.06772		0.28132	0.39512	0.16613	0.56125		1.30855	1.16856
1.12891	1.20878	1.12831	0.79211	1.09787	0.495	1.09593	0.138	1.09233	0.006		1.14888	0.88223	1.13791	0.56051	1.10621	0.30806	1.10234	0.14738	1.10776	0.06662		0.28172	0.39568	0.16557	0.56125		1.31041	1.16697
1.1285	1.21533	1.12529	0.809	1.09726	0.485	1.09496	0.146	1.0916	0.008		1.14734	0.89339	1.13551	0.56168	1.10679	0.31041	1.10357	0.15018	1.10668	0.06621		0.28212	0.39625	0.165	0.56125		1.31227	1.17337
1.12804	1.19733	1.12351	0.79122	1.09727	0.505	1.09353	0.154	1.09063	0.01		1.14513	0.89065	1.13445	0.56339	1.10485	0.30756	1.10302	0.14846	1.10485	0.06621		0.28252	0.39681	0.16444	0.56125		1.31413	1.17636
1.1264	1.20067	1.12363	0.78789	1.09648	0.491	1.09326	0.148	1.08776	0.006		1.14446	0.88733	1.13453	0.56179	1.10321	0.30779	1.10065	0.14853	1.10263	0.06648		0.28292	0.39737	0.16388	0.56125		1.31599	1.17804
1.12361	1.20467	1.12369	0.79433	1.09551	0.507	1.09089	0.148	1.08665	0.01		1.14389	0.88996	1.13346	0.56301	1.09991	0.30619	1.0993	0.1464	1.10235	0.06636		0.28332	0.39793	0.16332	0.56125		1.31784	1.18052
1.12235	1.18578	1.12121	0.791	1.09416	0.489	1.09008	0.164	1.08537	0.008		1.14303	0.89208	1.13195	0.56063	1.09995	0.30757	1.09656	0.14787	1.1006	0.06538		0.28372	0.39849	0.16276	0.56125		1.3197	1.17488
1.12114	1.196	1.11843	0.81656	1.09243	0.491	1.08693	0.144	1.08477	0.008		1.14173	0.88444	1.1306	0.56715	1.09829	0.30966	1.09423	0.14779	1.10127	0.06677		0.28412	0.39905	0.1622	0.56125		1.32156	1.17945
1.11935	1.20289	1.11608	0.80456	1.09108	0.487	1.0857	0.154	1.08321	0.01		1.14018	0.88034	1.12933	0.57048	1.09835	0.31045	1.09272	0.14816	1.09832	0.06562		0.28452	0.39961	0.16164	0.56125		1.32342	1.17503
1.11894	1.19356	1.11653	0.80544	1.08813	0.503	1.08542	0.158	1.08214	0.01		1.14023	0.88942	1.12814	0.57181	1.09733	0.31185	1.09284	0.14588	1.096	0.06545		0.28492	0.40017	0.16108	0.56125		1.32528	1.18711
1.11871	1.18144	1.11553	0.82278	1.08713	0.506	1.08414	0.166	1.08176	0.012		1.13891	0.89516	1.12667	0.57408	1.09472	0.30875	1.09214	0.147	1.09403	0.06531		0.28531	0.40074	0.16051	0.56125		1.32714	1.18099
1.1189	1.17278	1.11494	0.80144	1.08636	0.503	1.08332	0.164	1.08075	0.008		1.13794	0.89316	1.12653	0.58075	1.09403	0.31289	1.08939	0.14964	1.09366	0.06705		0.28571	0.4013	0.15995	0.56125		1.329	1.1865
1.11786	1.19933	1.11428	0.82444	1.08492	0.511	1.08276	0.174	1.07964	0.012		1.13552	0.91215	1.12477	0.57585	1.09297	0.31167	1.08772	0.1469	1.09222	0.06552		0.28611	0.40186	0.15939	0.56125		1.33086	1.1915
1.11496	1.21289	1.11536	0.82678	1.08388	0.515	1.08113	0.164	1.07873	0.012		1.13465	0.91751	1.12312	0.5773	1.09295	0.3136	1.08794	0.14632	1.0932	0.06546		0.28651	0.40242	0.15883	0.56125		1.33271	1.18981
1.11173	1.19556	1.11319	0.81522	1.08387	0.515	1.07983	0.168	1.07596	0.014		1.13437	0.91081	1.12275	0.57635	1.09007	0.31133	1.08655	0.14758	1.09274	0.06538		0.28691	0.40298	0.15827	0.56125		1.33457	1.19393
1.11003	1.21344	1.11018	0.83989	1.08182	0.523	1.07827	0.168	1.07439	0.012		1.13289	0.92582	1.12004	0.57579	1.0895	0.31198	1.08674	0.14923	1.09069	0.06703		0.28731	0.40354	0.15771	0.56125		1.33643	1.19051
1.10893	1.21144	1.10811	0.83122	1.07925	0.537	1.07741	0.17	1.07203	0.014		1.13176	0.91127	1.11993	0.58067	1.0884	0.31169	1.08458	0.14843	1.08739	0.06615		0.28771	0.4041	0.15715	0.56125		1.33829	1.20074
1.10882	1.18922	1.10604	0.82367	1.07725	0.538	1.07581	0.176	1.07495	0.014		1.12905	0.90685	1.11843	0.58129	1.08494	0.31264	1.08344	0.14661	1.08842	0.06538		0.28811	0.40466	0.15659	0.56125		1.34015	1.19048
1.10911	1.20656	1.10568	0.81944	1.07609	0.529	1.07432	0.172	1.07137	0.014		1.12953	0.90828	1.11845	0.58637	1.08497	0.31177	1.08127	0.14829	1.08506	0.0651		0.28851	0.40523	0.15602	0.56125		1.34201	1.19254
1.10718	1.18756	1.10496	0.81689	1.07603	0.547	1.07396	0.168	1.06958	0.018		1.12784	0.92018	1.11642	0.5848	1.08373	0.31177	1.08131	0.14767	1.08478	0.06593		0.28891	0.40579	0.15546	0.56125		1.34387	1.19678
1.10815	1.17456	1.10441	0.85167	1.07314	0.528	1.07301	0.172	1.06859	0.02		1.12574	0.89034	1.1143	0.58359	1.08295	0.31511	1.0796	0.14761	1.08184	0.06579		0.28931	0.40635	0.1549	0.56125		1.34572	1.19637
1.10535	1.18156	1.10295	0.821	1.07275	0.539	1.07089	0.178	1.06612	0.012		1.12461	0.89583	1.11215	0.58898	1.08125	0.31151	1.07824	0.14837	1.08114	0.06533		0.28971	0.40691	0.15434	0.56125		1.34758	1.20389
1.10398	1.197	1.10239	0.83256	1.07196	0.549	1.06912	0.174	1.0645	0.016		1.12494	0.92663	1.11152	0.58525	1.07982	0.31061	1.07778	0.1488	1.08093	0.06395		0.29011	0.40747	0.15378	0.56125		1.34944	1.20272
1.10304	1.18122	1.10149	0.84211	1.07126	0.552	1.06735	0.164	1.06537	0.02		1.12298	0.92306	1.11148	0.58395	1.07823	0.31027	1.07541	0.15025	1.08008	0.06579		0.29051	0.40803	0.15322	0.56125		1.3513	1.20744
1.10186	1.19922	1.09907	0.83144	1.07182	0.544	1.06737	0.182	1.06366	0.02		1.12073	0.9294	1.11008	0.59159	1.07737	0.31287	1.07401	0.14795	1.07689	0.06455		0.29091	0.40859	0.15266	0.56125		1.35316	1.19972
1.10036	1.17556	1.09762	0.83056	1.06996	0.576	1.06573	0.186	1.06134	0.02		1.11966	0.92848	1.10902	0.58765	1.07628	0.31085	1.07237	0.14813	1.07836	0.06581		0.29131	0.40915	0.1521	0.56125		1.35502	1.2082
1.09991	1.17389	1.09587	0.82978	1.06771	0.536	1.06447	0.192	1.06008	0.02		1.11736	0.93048	1.10791	0.59444	1.07523	0.30722	1.07172	0.15133	1.07562	0.06381		0.29171	0.40972	0.15153	0.56125		1.35688	1.20471
1.09797	1.17944	1.09757	0.82767	1.06438	0.543	1.06226	0.188	1.05807	0.02		1.11687	0.92159	1.10614	0.59629	1.07325	0.3082	1.06948	0.14995	1.07231	0.06422		0.29211	0.41028	0.15097	0.56125		1.35874	1.20958
1.09687	1.17944	1.09534	0.82767	1.06192	0.562	1.06093	0.204	1.05886	0.02		1.11609	0.91961	1.10492	0.59865	1.07181	0.31044	1.06841	0.15142	1.07149	0.0651		0.29251	0.41084	0.15041	0.56125		1.36059	1.20833
1.09473	1.18622	1.09304	0.83411	1.06311	0.561	1.05957	0.186	1.05689	0.024		1.11594	0.919	1.10435	0.59911	1.0696	0.30809	1.06724	0.15019	1.06958	0.06586		0.29291	0.4114	0.14985	0.56125		1.36245	1.21023
1.0923	1.18756	1.09089	0.82522	1.06069	0.58	1.06029	0.186	1.0553	0.024		1.11211	0.91831	1.10225	0.60264	1.06925	0.30953	1.06742	0.1487	1.06975	0.06579		0.29331	0.41196	0.14929	0.56125		1.36431	1.21312
1.09318	1.16078	1.08851	0.85544	1.06017	0.574	1.0587	0.204	1.05343	0.024		1.11216	0.91797	1.10058	0.59507	1.06869	0.30764	1.06372	0.14829	1.07024	0.06567		0.29371	0.41252	0.14873	0.56125		1.36617	1.21846
1.0921	1.19278	1.08958	0.84722	1.06021	0.57	1.05689	0.198	1.05261	0.024		1.11133	0.93277	1.09914	0.6031	1.068	0.30946	1.06372	0.14756	1.06848	0.06533		0.29411	0.41308	0.14817	0.56125		1.36803	1.22461
1.08949	1.18011	1.08877	0.85433	1.05834	0.575	1.05541	0.202	1.05307	0.022		1.11058	0.9346	1.0985	0.59559	1.06648	0.30725	1.06323	0.14852	1.0684	0.06579		0.29451	0.41364	0.14761	0.56125		1.36989	1.21796
1.0883	1.16044	1.0871	0.85567	1.05783	0.584	1.05239	0.202	1.05074	0.022		1.10792	0.92781	1.09757	0.59638	1.06435	0.31146	1.06105	0.14806	1.06582	0.06477		0.29491	0.41421	0.14704	0.56125		1.37175	1.22343
1.08649	1.17878	1.0843	0.84456	1.05596	0.594	1.0527	0.216	1.04963	0.03		1.10702	0.92533	1.09702	0.60123	1.06431	0.30982	1.05915	0.1499	1.06332	0.06531		0.2953	0.41477	0.14648	0.56125		1.37361	1.22814
1.08606	1.13267	1.08201	0.85789	1.05425	0.6	1.05003	0.21	1.04759	0.026		1.10768	0.92317	1.09581	0.60179	1.06316	0.30981	1.0611	0.14838	1.06087	0.06579		0.2957	0.41533	0.14592	0.56125		1.37546	1.2256
1.08585	1.17678	1.08165	0.85844	1.05264	0.612	1.0494	0.212	1.04628	0.028		1.10553	0.92907	1.09248	0.60205	1.06103	0.30937	1.05869	0.14929	1.06063	0.06539		0.2961	0.41589	0.14536	0.56125		1.37732	1.22227
1.08532	1.14578	1.08237	0.86567	1.05038	0.622	1.04706	0.214	1.04489	0.028		1.10355	0.92074	1.09275	0.60097	1.05959	0.31063	1.05661	0.14949	1.05889	0.06607		0.2965	0.41645	0.1448	0.56125		1.37918	1.2235
1.08351	1.19256	1.08044	0.85767	1.05003	0.61	1.04803	0.208	1.04546	0.032		1.10218	0.91887	1.09275	0.60347	1.05874	0.30992	1.05462	0.14687	1.05912	0.06595		0.2969	0.41701	0.14424	0.56125		1.38104	1.23091
1.08215	1.187	1.07858	0.87222	1.04931	0.608	1.04886	0.212	1.04187	0.028		1.10355	0.92067	1.0906	0.60282	1.05626	0.31214	1.05537	0.14723	1.05714	0.06441		0.2973	0.41757	0.14368	0.56125		1.3829	1.23051
1.08065	1.16856	1.07809	0.87089	1.04889	0.624	1.04679	0.21	1.04152	0.032		1.1007	0.9251	1.08939	0.60159	1.05743	0.30977	1.05297	0.1486	1.05531	0.06572		0.2977	0.41813	0.14312	0.56125		1.38476	1.23598
1.08069	1.198	1.07733	0.85356	1.04808	0.63	1.04438	0.234	1.03945	0.024		1.09921	0.92995	1.08735	0.59946	1.0552	0.3122	1.05291	0.15034	1.05335	0.06562		0.2981	0.4187	0.14255	0.56125		1.38662	1.23074
1.07874	1.18678	1.0763	0.868	1.04688	0.638	1.04175	0.224	1.03797	0.036		1.09749	0.93712	1.08584	0.60137	1.05361	0.31312	1.04907	0.15002	1.05325	0.06683		0.2985	0.41926	0.14199	0.56125		1.38848	1.24174
1.07666	1.17567	1.07453	0.876	1.04396	0.643	1.0385	0.222	1.03845	0.028		1.09576	0.93358	1.0846	0.59869	1.05269	0.31234	1.04804	0.14864	1.05275	0.06717		0.2989	0.41982	0.14143	0.56125		1.39033	1.23899
1.07752	1.18344	1.07163	0.88211	1.04414	0.665	1.03836	0.242	1.03655	0.032		1.09667	0.93808	1.08404	0.58947	1.05034	0.31097	1.0465	0.14766	1.05218	0.06464		0.2993	0.42038	0.14087	0.56125		1.39219	1.24195
1.07406	1.16956	1.07106	0.88078	1.04073	0.659	1.03791	0.238	1.03485	0.034		1.09482	0.92539	1.08351	0.59687	1.05019	0.3131	1.04466	0.14936	1.05186	0.06538		0.2997	0.42094	0.14031	0.56125		1.39405	1.23715
1.07306	1.20944	1.07137	0.89533	1.04012	0.671	1.03716	0.222	1.03297	0.036		1.09197	0.91822	1.08241	0.60313	1.04876	0.31032	1.0433	0.14886	1.05019	0.0651		0.3001	0.4215	0.13975	0.56125		1.39591	1.24592
1.07082	1.18078	1.06883	0.88767	1.03703	0.657	1.03604	0.236	1.03347	0.032		1.09032	0.93897	1.08017	0.59932	1.04787	0.31078	1.0441	0.15027	1.04829	0.06505		0.3005	0.42206	0.13919	0.56125		1.39777	1.24756
1.0701	1.191	1.06834	0.88133	1.03734	0.665	1.03435	0.245	1.03349	0.03		1.09157	0.93741	1.07754	0.60028	1.04598	0.31057	1.04333	0.14798	1.04673	0.06582		0.3009	0.42262	0.13863	0.56125		1.39963	1.24563
1.07041	1.18056	1.06568	0.88578	1.03807	0.647	1.03163	0.243	1.03118	0.036		1.08981	0.93169	1.07766	0.59901	1.04468	0.31133	1.04105	0.14912	1.04497	0.06505		0.3013	0.42319	0.13806	0.56125		1.40149	1.24598
1.06912	1.19189	1.06409	0.89056	1.03761	0.685	1.03291	0.247	1.02918	0.038		1.08855	0.93943	1.0768	0.59898	1.04272	0.30792	1.03941	0.14979	1.04236	0.06566		0.3017	0.42375	0.1375	0.56125		1.40335	1.24743
1.06845	1.20411	1.06469	0.88811	1.03559	0.683	1.03072	0.267	1.02566	0.034		1.08667	0.93875	1.07577	0.5992	1.0426	0.30933	1.03836	0.14995	1.04162	0.06533		0.3021	0.42431	0.13694	0.56125		1.4052	1.25077
1.06611	1.18411	1.06222	0.88833	1.03291	0.689	1.02898	0.256	1.02441	0.042		1.08566	0.93913	1.07412	0.60084	1.04038	0.3063	1.03603	0.14993	1.04113	0.06555		0.3025	0.42487	0.13638	0.56125		1.40706	1.25668
1.06412	1.20611	1.0613	0.88189	1.0313	0.687	1.02679	0.261	1.02371	0.044		1.08548	0.9379	1.07339	0.59769	1.03964	0.30095	1.03553	0.14782	1.03959	0.06448		0.3029	0.42543	0.13582	0.56125		1.40892	1.2603
1.06357	1.22322	1.06027	0.89111	1.02801	0.685	1.02517	0.277	1.02392	0.042		1.08445	0.93848	1.07131	0.60057	1.03839	0.3051	1.03311	0.14946	1.03928	0.06434		0.3033	0.42599	0.13526	0.56125		1.41078	1.25701
1.06152	1.19189	1.06015	0.89856	1.02776	0.687	1.02535	0.275	1.02263	0.036		1.08115	0.9429	1.07062	0.596	1.03651	0.30316	1.03312	0.14902	1.03849	0.06441		0.3037	0.42655	0.1347	0.56125		1.41264	1.25796
1.05962	1.181	1.0589	0.92056	1.02713	0.705	1.02513	0.277	1.02226	0.05		1.08013	0.94077	1.07013	0.59497	1.03518	0.30226	1.03336	0.1471	1.03654	0.06331		0.3041	0.42711	0.13414	0.56125		1.4145	1.26153
1.05854	1.22211	1.0568	0.921	1.02637	0.695	1.02182	0.287	1.02075	0.048		1.07924	0.94274	1.06969	0.60173	1.03581	0.30296	1.03161	0.14978	1.03471	0.06331		0.3045	0.42768	0.13357	0.56125		1.41636	1.26406
1.05653	1.17567	1.05553	0.88878	1.02438	0.727	1.02244	0.291	1.01861	0.052		1.07809	0.94835	1.06689	0.59919	1.0336	0.29972	1.02904	0.14618	1.03276	0.06297		0.3049	0.42824	0.13301	0.56125		1.41822	1.26716
1.05644	1.16322	1.05273	0.90433	1.0232	0.731	1.02026	0.283	1.01581	0.05		1.07659	0.93733	1.06505	0.5973	1.03264	0.298	1.02921	0.14933	1.03173	0.06348		0.30529	0.4288	0.13245	0.56125		1.42007	1.27004
1.05506	1.17989	1.0539	0.90722	1.02342	0.713	1.01928	0.297	1.01508	0.05		1.07532	0.94717	1.0635	0.59554	1.02944	0.29839	1.02651	0.14937	1.03023	0.06124		0.30569	0.42936	0.13189	0.56125		1.42193	1.27253
1.05322	1.19167	1.05279	0.91956	1.02179	0.715	1.01822	0.297	1.01211	0.054		1.07451	0.93352	1.06287	0.59594	1.03057	0.29854	1.02523	0.14964	1.03072	0.06374		0.30609	0.42992	0.13133	0.56125		1.42379	1.27103
1.05181	1.17589	1.05046	0.92689	1.0215	0.736	1.01609	0.295	1.01176	0.058		1.07485	0.94948	1.06097	0.59627	1.02804	0.29769	1.02351	0.14769	1.02975	0.06224		0.30649	0.43048	0.13077	0.56125		1.42565	1.26951
1.05312	1.22056	1.04986	0.91756	1.01808	0.737	1.01527	0.297	1.01113	0.054		1.07224	0.9472	1.05885	0.60065	1.0267	0.30077	1.0223	0.15027	1.02664	0.06193		0.30689	0.43104	0.13021	0.56125		1.42751	1.27048
1.05291	1.18611	1.04747	0.92622	1.01641	0.758	1.01337	0.305	1.0094	0.058		1.06965	0.94103	1.05857	0.59205	1.02643	0.30041	1.02036	0.15071	1.02495	0.06379		0.30729	0.4316	0.12965	0.56125		1.42937	1.27621
1.05011	1.17367	1.04764	0.91956	1.01659	0.768	1.01209	0.319	1.00938	0.058		1.0691	0.945	1.05736	0.59745	1.02375	0.29793	1.02221	0.14692	1.02301	0.06333		0.30769	0.43217	0.12908	0.56125		1.43123	1.28217
1.04762	1.20389	1.04576	0.92222	1.01526	0.754	1.01137	0.307	1.00733	0.064		1.06912	0.9463	1.05887	0.59866	1.02207	0.29591	1.02039	0.1478	1.02129	0.06276		0.30809	0.43273	0.12852	0.56125		1.43309	1.27716
1.04599	1.189	1.04458	0.93733	1.0139	0.757	1.01183	0.335	1.00632	0.06		1.06847	0.94754	1.05729	0.59487	1.02199	0.29762	1.01825	0.14874	1.02284	0.06257		0.30849	0.43329	0.12796	0.56125		1.43494	1.28423
1.04721	1.21122	1.04289	0.92333	1.0126	0.758	1.00919	0.339	1.00482	0.076		1.06638	0.94885	1.0545	0.59474	1.0189	0.29612	1.01766	0.14791	1.02198	0.0629		0.30889	0.43385	0.1274	0.56125		1.4368	1.28218
1.04618	1.15656	1.04038	0.93378	1.0119	0.77	1.00753	0.345	1.00291	0.074		1.06461	0.94215	1.05301	0.58806	1.02109	0.298	1.01417	0.14809	1.02041	0.06277		0.30929	0.43441	0.12684	0.56125		1.43866	1.2804
1.04441	1.186	1.04126	0.946	1.01043	0.772	1.00618	0.357	1.00196	0.076		1.06343	0.94192	1.05309	0.59227	1.01803	0.29839	1.01395	0.14903	1.01808	0.06333		0.30969	0.43497	0.12628	0.56125		1.44052	1.28533
1.04215	1.21544	1.04087	0.95644	1.00899	0.78	1.00425	0.355	1.00244	0.076		1.06359	0.94033	1.05019	0.5894	1.0157	0.29712	1.01296	0.14817	1.01665	0.06167		0.31009	0.43553	0.12572	0.56125		1.44238	1.28431
1.041	1.17622	1.037	0.95111	1.00721	0.8	1.00529	0.369	1.00053	0.08		1.06155	0.95058	1.04776	0.59143	1.01741	0.29743	1.01285	0.15101	1.01449	0.06248		0.31049	0.43609	0.12516	0.56125		1.44424	1.28822
1.04046	1.20878	1.03725	0.95422	1.0049	0.802	1.0045	0.377	0.99834	0.092		1.05946	0.942	1.04743	0.58863	1.0121	0.29861	1.01083	0.14947	1.013	0.06231		0.31089	0.43666	0.12459	0.56125		1.4461	1.29513
1.03878	1.19522	1.03621	0.95111	1.00345	0.782	1.00195	0.369	0.99702	0.09		1.05965	0.9405	1.04715	0.58576	1.01251	0.29804	1.0091	0.15041	1.01343	0.0629		0.31129	0.43722	0.12403	0.56125		1.44796	1.29457
1.03699	1.20867	1.03535	0.97311	1.0032	0.798	0.9995	0.387	0.99556	0.084		1.05879	0.94631	1.04669	0.59261	1.01306	0.29943	1.006	0.14756	1.01187	0.06276		0.31169	0.43778	0.12347	0.56125		1.44981	1.29378
1.03548	1.20567	1.03374	0.95067	1.00089	0.808	0.99954	0.397	0.9966	0.096		1.05716	0.94976	1.04451	0.59025	1.01026	0.3006	1.00572	0.14799	1.01023	0.06234		0.31209	0.43834	0.12291	0.56125		1.45167	1.29553
1.03495	1.19656	1.03119	0.96778	1.00096	0.822	0.99726	0.391	0.99544	0.1		1.05532	0.93398	1.04471	0.59183	1.00965	0.29908	1.00575	0.14918	1.01046	0.06159		0.31249	0.4389	0.12235	0.56125		1.45353	1.29754
1.03397	1.17522	1.02926	0.96422	0.99994	0.808	0.99734	0.399	0.99289	0.098		1.05429	0.93144	1.04126	0.5907	1.00873	0.29793	1.00435	0.14772	1.0088	0.06139		0.31289	0.43946	0.12179	0.56125		1.45539	1.30256
1.03354	1.17567	1.02904	0.97244	0.99859	0.844	0.9945	0.415	0.99077	0.1		1.05257	0.92681	1.04036	0.59231	1.00627	0.29905	1.00384	0.14761	1.00736	0.06029		0.31329	0.44002	0.12123	0.56125		1.45725	1.30821
1.03127	1.18589	1.02986	0.96889	0.99746	0.828	0.99228	0.409	0.98892	0.114		1.05311	0.91775	1.03891	0.59149	1.00609	0.29937	1.00133	0.14702	1.00713	0.06138		0.31369	0.44058	0.12067	0.56125		1.45911	1.3104
1.02948	1.19033	1.02757	0.98378	0.99465	0.856	0.99075	0.444	0.98814	0.112		1.05122	0.91818	1.03699	0.5929	1.00537	0.29902	0.99961	0.14942	1.00659	0.0609		0.31409	0.44115	0.1201	0.56125		1.46097	1.30307
1.02818	1.22033	1.02591	0.99133	0.99458	0.84	0.98899	0.444	0.9871	0.116		1.04958	0.9069	1.03766	0.5901	1.00248	0.30259	0.9974	0.14603	1.00424	0.06076		0.31449	0.44171	0.11954	0.56125		1.46283	1.30746
1.02818	1.16678	1.02318	0.98956	0.9943	0.863	0.98997	0.441	0.98665	0.114		1.0472	0.90552	1.03558	0.58687	1.00186	0.30021	0.99715	0.14844	1.00228	0.06138		0.31489	0.44227	0.11898	0.56125		1.46468	1.30416
1.02567	1.19233	1.02311	0.98644	0.99236	0.883	0.98825	0.45	0.98485	0.124		1.04576	0.90696	1.03427	0.59015	0.99991	0.30379	0.9971	0.14549	0.99968	0.06072		0.31528	0.44283	0.11842	0.56125		1.46654	1.31267
1.02555	1.16378	1.02217	0.99511	0.9914	0.889	0.98816	0.46	0.98269	0.134		1.04626	0.89746	1.0332	0.57988	0.99736	0.30239	0.99617	0.14588	0.99853	0.06057		0.31568	0.44339	0.11786	0.56125		1.4684	1.32384
1.02404	1.21767	1.02175	0.97867	0.98945	0.895	0.98685	0.472	0.98146	0.146		1.04448	0.89939	1.03252	0.58432	0.99689	0.29998	0.99461	0.1468	0.99851	0.06041		0.31608	0.44395	0.1173	0.56125		1.47026	1.31603
1.02175	1.18033	1.0194	0.996	0.98777	0.911	0.98468	0.472	0.98023	0.142		1.04242	0.89854	1.03165	0.58673	0.99778	0.30076	0.99145	0.14611	0.999	0.06076		0.31648	0.44451	0.11674	0.56125		1.47212	1.31776
1.02192	1.18478	1.01825	0.99422	0.98873	0.939	0.98302	0.48	0.98043	0.152		1.041	0.9001	1.02984	0.58832	0.99668	0.30031	0.99018	0.1467	0.99608	0.06041		0.31688	0.44508	0.11617	0.56125		1.47398	1.31326
1.02005	1.15789	1.01611	1.02778	0.98718	0.907	0.98207	0.49	0.97766	0.148		1.04209	0.89897	1.02945	0.5884	0.99488	0.30093	0.98822	0.14738	0.99368	0.06207		0.31728	0.44564	0.11561	0.56125		1.47584	1.32127
1.01765	1.21878	1.01447	0.99867	0.98525	0.935	0.98162	0.476	0.97615	0.176		1.04137	0.89567	1.02694	0.58588	0.99229	0.304	0.9887	0.14566	0.99217	0.06084		0.31768	0.4462	0.11505	0.56125		1.4777	1.32732
1.0175	1.20811	1.01536	1.03667	0.98299	0.921	0.98026	0.506	0.97412	0.174		1.03906	0.89485	1.0262	0.5847	0.99135	0.30208	0.9871	0.14436	0.98991	0.06069		0.31808	0.44676	0.11449	0.56125		1.47955	1.324
1.01553	1.17622	1.0143	1.00089	0.98059	0.933	0.97818	0.52	0.97436	0.206		1.03712	0.89384	1.02549	0.58379	0.98906	0.30299	0.98584	0.14416	0.98937	0.06098		0.31848	0.44732	0.11393	0.56125		1.48141	1.32319
1.0134	1.16456	1.01284	1.02689	0.98055	0.942	0.97596	0.538	0.97272	0.202		1.03488	0.90025	1.02297	0.58463	0.99002	0.30097	0.98504	0.14244	0.99152	0.05931		0.31888	0.44788	0.11337	0.56125		1.48327	1.32885
1.01344	1.20211	1.01052	1.01222	0.98023	0.955	0.97571	0.534	0.9735	0.214		1.0362	0.90135	1.02193	0.58125	0.98782	0.30204	0.98295	0.14336	0.98951	0.06022		0.31928	0.44844	0.11281	0.56125		1.48513	1.33111
1.01093	1.18522	1.00943	1.014	0.97895	0.958	0.97493	0.556	0.97077	0.22		1.03473	0.88816	1.0223	0.58301	0.98631	0.30369	0.98177	0.14141	0.98745	0.0596		0.31968	0.449	0.11225	0.56125		1.48699	1.33175
1.01206	1.20256	1.00886	1.02378	0.97724	0.986	0.97249	0.548	0.96902	0.23		1.03237	0.89275	1.02058	0.57615	0.98501	0.30102	0.98282	0.14066	0.9855	0.06083		0.32008	0.44957	0.11168	0.56125		1.48885	1.32855
1.01087	1.19756	1.00767	1.02244	0.97642	0.99	0.97055	0.57	0.96653	0.244		1.03141	0.90141	1.01938	0.57539	0.98393	0.30173	0.98011	0.13979	0.98407	0.05927		0.32048	0.45013	0.11112	0.56125		1.49071	1.33451
1.00968	1.19544	1.007	1.03911	0.97357	1.004	0.97099	0.57	0.96545	0.262		1.02822	0.9069	1.01738	0.57757	0.98317	0.30349	0.97877	0.13962	0.98286	0.06015		0.32088	0.45069	0.11056	0.56125		1.49257	1.33462
1.00838	1.19344	1.00466	1.03289	0.97331	1.016	0.96864	0.6	0.96356	0.262		1.0282	0.90879	1.01535	0.57432	0.98149	0.30368	0.97787	0.14064	0.98082	0.05972		0.32128	0.45125	0.11	0.56125		1.49442	1.33762
1.0058	1.19444	1.00272	1.03267	0.97176	1.034	0.96712	0.614	0.96419	0.267		1.02673	0.90661	1.01526	0.57136	0.98057	0.30197	0.97602	0.13797	0.98127	0.05855		0.32168	0.45181	0.10944	0.56125		1.49628	1.33871
1.00499	1.17167	1.00255	1.03511	0.96945	1.024	0.9655	0.62	0.96266	0.275		1.02632	0.90793	1.01207	0.57034	0.9775	0.30198	0.97416	0.13969	0.97945	0.05986		0.32208	0.45237	0.10888	0.56125		1.49814	1.33762
1.00345	1.181	1.00176	1.03778	0.96857	1.032	0.96537	0.612	0.96253	0.293		1.02543	0.91066	1.0123	0.57125	0.97699	0.29966	0.97275	0.13913	0.97743	0.05966		0.32248	0.45293	0.10832	0.56125
1.0019	1.209	1.00011	1.05156	0.96758	1.056	0.96348	0.65	0.96111	0.285		1.02376	0.90491	1.01268	0.57134	0.97658	0.30326	0.97143	0.1375	0.97736	0.05931		0.32288	0.45349	0.10776	0.56125
1.00241	1.21389	0.9981	1.04311	0.96497	1.07	0.96206	0.656	0.95843	0.305		1.02434	0.91542	1.01212	0.57017	0.97406	0.30186	0.97144	0.13597	0.97601	0.05996		0.32328	0.45406	0.10719	0.56125
1.00086	1.23678	0.99615	1.05744	0.96584	1.06	0.96201	0.694	0.95711	0.305		1.02221	0.91807	1.00908	0.56962	0.97355	0.29995	0.96959	0.13461	0.97364	0.06034		0.32368	0.45462	0.10663	0.56125
0.99849	1.20189	0.99693	1.07111	0.96381	1.088	0.95921	0.698	0.95687	0.313		1.02143	0.91727	1.00732	0.57072	0.9722	0.29917	0.96915	0.1355	0.97442	0.05919		0.32408	0.45518	0.10607	0.56125
0.9968	1.19344	0.99466	1.061	0.9628	1.114	0.95907	0.716	0.95472	0.319		1.01834	0.92169	1.00595	0.5659	0.97083	0.29914	0.96672	0.13576	0.97318	0.05802		0.32448	0.45574	0.10551	0.56125
0.99531	1.193	0.99375	1.03878	0.96096	1.118	0.95675	0.696	0.95344	0.333		1.01787	0.92551	1.00538	0.56934	0.96925	0.29735	0.96521	0.13482	0.97073	0.05926		0.32488	0.4563	0.10495	0.56125
0.99615	1.223	0.99134	1.07378	0.96125	1.108	0.95407	0.738	0.95202	0.337		1.01632	0.93675	1.00372	0.5708	0.96762	0.29597	0.96526	0.13299	0.9693	0.05808		0.32527	0.45686	0.10439	0.56125
0.99518	1.22111	0.98972	1.06167	0.9593	1.136	0.95308	0.752	0.9508	0.345		1.0161	0.92026	1.00278	0.56823	0.9662	0.29787	0.96423	0.13326	0.96652	0.05829		0.32567	0.45742	0.10383	0.56125
0.99202	1.195	0.98918	1.077	0.95746	1.138	0.95293	0.791	0.94908	0.353		1.01355	0.92533	1.00186	0.56352	0.96504	0.29749	0.96133	0.13412	0.96799	0.0585		0.32607	0.45798	0.10327	0.56125
0.99042	1.22144	0.98976	1.076	0.95788	1.15	0.95234	0.766	0.95076	0.331		1.01128	0.90464	1.00042	0.56766	0.96615	0.29531	0.96124	0.13375	0.96537	0.05869		0.32647	0.45855	0.1027	0.56125
0.98935	1.25422	0.9877	1.085	0.95653	1.162	0.95263	0.795	0.94855	0.369		1.01114	0.9074	1.00118	0.57147	0.96416	0.2994	0.95905	0.13506	0.96386	0.05746		0.32687	0.45911	0.10214	0.56125
0.98987	1.24267	0.98587	1.08522	0.95499	1.164	0.95117	0.783	0.94695	0.361		1.00953	0.9172	0.99934	0.56596	0.9615	0.29543	0.95689	0.13493	0.96293	0.05766		0.32727	0.45967	0.10158	0.56125
0.98836	1.24144	0.98402	1.10322	0.95136	1.19	0.94674	0.847	0.94465	0.379		1.01035	0.89493	0.99779	0.56694	0.96058	0.29658	0.95483	0.13213	0.96235	0.05738		0.32767	0.46023	0.10102	0.56125
0.98733	1.23411	0.98286	1.08078	0.95063	1.212	0.94621	0.859	0.94261	0.391		1.00756	0.90868	0.99453	0.56653	0.95909	0.29589	0.95565	0.13368	0.96073	0.05739		0.32807	0.46079	0.10046	0.56125
0.98523	1.23622	0.98306	1.08989	0.95023	1.19	0.94571	0.915	0.94021	0.401		1.00613	0.9073	0.9927	0.56639	0.95742	0.29516	0.95454	0.1352	0.9589	0.05855		0.32847	0.46135	0.0999	0.56125
0.9835	1.20889	0.9811	1.10589	0.94892	1.206	0.94458	0.912	0.93926	0.403		1.0056	0.90356	0.99077	0.5672	0.95742	0.29398	0.95385	0.13417	0.95802	0.05926		0.32887	0.46191	0.09934	0.56125
0.98251	1.27533	0.97978	1.119	0.94723	1.245	0.94348	0.927	0.93905	0.429		1.00418	0.89369	0.99196	0.56757	0.9586	0.29131	0.95106	0.13383	0.95659	0.05738		0.32927	0.46247	0.09878	0.56125
0.98232	1.22633	0.97858	1.10967	0.94618	1.277	0.9421	0.939	0.93847	0.421		1.00305	0.90257	0.99003	0.56584	0.95586	0.29382	0.94915	0.13386	0.95553	0.05767		0.32967	0.46304	0.09821	0.56125
0.98151	1.24144	0.97794	1.09811	0.94385	1.265	0.94059	0.999	0.93877	0.457		1.00197	0.90044	0.98955	0.56827	0.95257	0.29318	0.94864	0.13592	0.95466	0.05814		0.33007	0.4636	0.09765	0.56125
0.97922	1.23389	0.97814	1.10833	0.94299	1.29	0.93932	0.981	0.93656	0.485		1.00186	0.89317	0.98889	0.56748	0.95257	0.29295	0.94687	0.13463	0.95335	0.05788		0.33047	0.46416	0.09709	0.56125
0.97756	1.25278	0.97626	1.13011	0.94188	1.293	0.93819	1.051	0.93502	0.493		1.00151	0.89386	0.98763	0.57084	0.95014	0.29316	0.94657	0.13334	0.95198	0.05782		0.33087	0.46472	0.09653	0.56125
0.97617	1.23244	0.97442	1.11211	0.94106	1.319	0.9369	1.053	0.93314	0.487		0.99893	0.89143	0.98577	0.56362	0.95033	0.29079	0.94637	0.13652	0.95056	0.05684		0.33127	0.46528	0.09597	0.56125
0.97643	1.27022	0.973	1.12967	0.9407	1.347	0.93648	1.087	0.93157	0.497		0.99713	0.89866	0.98497	0.56726	0.95007	0.29255	0.94439	0.13449	0.94907	0.0567		0.33167	0.46584	0.09541	0.56125
0.97507	1.24889	0.97058	1.12389	0.93894	1.376	0.93336	1.089	0.92965	0.517		0.99449	0.89926	0.98216	0.57326	0.94951	0.29217	0.94189	0.13453	0.94725	0.05724		0.33207	0.4664	0.09485	0.56125
0.97319	1.23822	0.96923	1.15922	0.93652	1.341	0.9311	1.131	0.92784	0.549		0.99293	0.89867	0.98091	0.57327	0.94669	0.29292	0.94158	0.13354	0.94602	0.05641		0.33247	0.46696	0.09429	0.56125
0.97104	1.27044	0.96944	1.14678	0.93591	1.386	0.92972	1.154	0.92651	0.556		0.99328	0.90657	0.97972	0.57775	0.94449	0.29552	0.93939	0.13409	0.9449	0.05562		0.33287	0.46753	0.09372	0.56125
0.96938	1.23589	0.96764	1.16556	0.93476	1.375	0.92942	1.199	0.92622	0.566		0.99201	0.89757	0.98052	0.58102	0.94263	0.29022	0.93809	0.13113	0.94342	0.0549		0.33327	0.46809	0.09316	0.56125
0.9699	1.26867	0.96737	1.16156	0.93455	1.397	0.92962	1.198	0.92604	0.602		0.99067	0.89936	0.97937	0.58019	0.94115	0.29177	0.93769	0.12845	0.9424	0.0567		0.33367	0.46865	0.0926	0.56125
0.96878	1.26733	0.96482	1.18111	0.93293	1.409	0.92859	1.209	0.92398	0.61		0.98989	0.89773	0.97691	0.57418	0.94174	0.29034	0.93636	0.13064	0.94158	0.05669		0.33407	0.46921	0.09204	0.56125
0.96675	1.25444	0.96327	1.16944	0.9313	1.455	0.92742	1.224	0.92311	0.612		0.99042	0.89694	0.97491	0.58453	0.9402	0.28998	0.93476	0.12807	0.94055	0.05546		0.33447	0.46977	0.09148	0.56125
0.96496	1.26644	0.96332	1.18844	0.92868	1.451	0.92657	1.282	0.92121	0.642		0.98806	0.89371	0.97359	0.57407	0.93866	0.29148	0.93371	0.13101	0.9388	0.05453		0.33487	0.47033	0.09092	0.56125
0.96389	1.25689	0.96168	1.20244	0.92674	1.497	0.92481	1.288	0.91976	0.662		0.98714	0.88843	0.97261	0.5771	0.93701	0.29255	0.93185	0.12887	0.938	0.05503		0.33526	0.47089	0.09036	0.56125
0.96159	1.26044	0.95965	1.21656	0.9265	1.495	0.92152	1.312	0.91738	0.676		0.98573	0.88582	0.97305	0.57698	0.93505	0.29174	0.93176	0.12857	0.93706	0.05422		0.33566	0.47145	0.0898	0.56125
0.96235	1.29311	0.95855	1.20567	0.92554	1.485	0.92076	1.314	0.91541	0.702		0.98345	0.8839	0.97206	0.58071	0.93443	0.29019	0.92858	0.12928	0.93539	0.05462		0.33606	0.47202	0.08923	0.56125
0.96087	1.25722	0.95928	1.20189	0.92408	1.543	0.92159	1.314	0.91567	0.695		0.98434	0.88487	0.97034	0.57585	0.93224	0.28792	0.92816	0.12986	0.93366	0.05462		0.33646	0.47258	0.08867	0.56125
0.95969	1.27778	0.95761	1.20044	0.92398	1.545	0.9197	1.32	0.91592	0.717		0.98167	0.88042	0.96784	0.57774	0.93201	0.2893	0.92763	0.13054	0.93206	0.0549		0.33686	0.47314	0.08811	0.56125
0.95858	1.27489	0.95547	1.22122	0.92165	1.587	0.91836	1.362	0.9136	0.757		0.98047	0.88093	0.96659	0.57185	0.93138	0.29252	0.92695	0.13095	0.93022	0.05379		0.33726	0.4737	0.08755	0.56125
0.95654	1.26144	0.95454	1.22122	0.91979	1.613	0.9159	1.366	0.91263	0.767		0.97824	0.87152	0.96594	0.57664	0.92989	0.28941	0.9246	0.12819	0.92885	0.05241		0.33766	0.47426	0.08699	0.56125
0.95628	1.3	0.95396	1.27	0.91879	1.589	0.91385	1.388	0.91087	0.819		0.97792	0.87294	0.96525	0.56494	0.92788	0.2889	0.92457	0.13048	0.92857	0.0531		0.33806	0.47482	0.08643	0.56125
0.95402	1.28578	0.95208	1.24922	0.91839	1.625	0.91338	1.414	0.90866	0.817		0.97756	0.86605	0.96456	0.57307	0.92713	0.28936	0.92139	0.12775	0.92889	0.05366		0.33846	0.47538	0.08587	0.56125
0.95383	1.30422	0.95084	1.25344	0.9163	1.669	0.91146	1.434	0.90907	0.845		0.97607	0.86071	0.96216	0.57184	0.92565	0.29091	0.92064	0.13018	0.92635	0.05284		0.33886	0.47594	0.08531	0.56125
0.95157	1.30622	0.94937	1.23944	0.91509	1.697	0.91179	1.426	0.90699	0.879		0.97549	0.86432	0.96093	0.57348	0.92428	0.28939	0.91971	0.12869	0.92531	0.052		0.33926	0.47651	0.08474	0.56125
0.95049	1.28933	0.94722	1.25922	0.91336	1.753	0.90989	1.486	0.90493	0.895		0.97191	0.86412	0.95885	0.57411	0.92364	0.29366	0.91908	0.12737	0.92414	0.05269		0.33966	0.47707	0.08418	0.56125
0.95034	1.29089	0.94595	1.29611	0.91264	1.773	0.90822	1.473	0.90411	0.934		0.97097	0.87432	0.9593	0.57858	0.92182	0.29152	0.91902	0.12926	0.92231	0.0531		0.34006	0.47763	0.08362	0.56125
0.94955	1.33133	0.94472	1.30578	0.91261	1.797	0.90735	1.55	0.90207	0.946		0.97078	0.86285	0.95774	0.57774	0.92113	0.28747	0.91545	0.12808	0.92141	0.05257		0.34046	0.47819	0.08306	0.56125
0.94657	1.33667	0.9441	1.29911	0.91092	1.795	0.90527	1.529	0.90115	0.98		0.96998	0.86123	0.9565	0.57194	0.91867	0.29146	0.91441	0.12798	0.92001	0.05283		0.34086	0.47875	0.0825	0.56125
0.94575	1.31511	0.94133	1.32044	0.91003	1.825	0.90318	1.587	0.9027	0.982		0.96916	0.85857	0.95637	0.56958	0.91836	0.29038	0.91251	0.1323	0.91814	0.05186		0.34126	0.47931	0.08194	0.56125
0.9445	1.29844	0.94127	1.32511	0.90767	1.897	0.90406	1.555	0.90041	1.001		0.96811	0.8661	0.95352	0.56424	0.91638	0.28864	0.91009	0.13179	0.9184	0.05186		0.34166	0.47987	0.08138	0.56125
0.94318	1.31822	0.93973	1.33222	0.90661	1.909	0.9029	1.626	0.89886	1.053		0.96622	0.86038	0.95187	0.56193	0.9151	0.28953	0.91086	0.13287	0.91593	0.05117		0.34206	0.48043	0.08082	0.56125
0.943	1.31511	0.93829	1.34822	0.90589	1.936	0.90119	1.629	0.89747	1.087		0.96581	0.86022	0.95282	0.55997	0.9148	0.28866	0.90928	0.13034	0.91495	0.05146		0.34246	0.481	0.08025	0.56125
0.94164	1.33089	0.93727	1.38467	0.90403	2.002	0.89886	1.724	0.89534	1.106		0.9631	0.84946	0.94958	0.56005	0.91482	0.28996	0.90905	0.13175	0.91316	0.05131		0.34286	0.48156	0.07969	0.56125
0.93941	1.35178	0.93587	1.35222	0.90184	1.995	0.8971	1.69	0.89375	1.144		0.96118	0.84557	0.94932	0.56028	0.91201	0.2891	0.90738	0.13109	0.91113	0.0527		0.34326	0.48212	0.07913	0.56125
0.93802	1.30356	0.93704	1.38156	0.90224	2.01	0.89581	1.714	0.89209	1.188		0.9594	0.85123	0.94715	0.55531	0.91198	0.28927	0.90502	0.13288	0.91097	0.05146		0.34366	0.48268	0.07857	0.56125
0.93607	1.35578	0.93471	1.35289	0.90041	2.06	0.89667	1.73	0.89197	1.204		0.95817	0.8493	0.94591	0.55852	0.90982	0.28918	0.90427	0.1315	0.90945	0.0509		0.34406	0.48324	0.07801	0.56125
0.93582	1.34911	0.93385	1.38	0.89889	2.11	0.895	1.772	0.89	1.224		0.95982	0.85202	0.94625	0.5574	0.90879	0.28758	0.90272	0.13382	0.90846	0.04897		0.34446	0.4838	0.07745	0.56125
0.93538	1.35244	0.93049	1.37111	0.89766	2.142	0.89365	1.801	0.88904	1.302		0.95779	0.84974	0.94459	0.56013	0.90639	0.288	0.90261	0.13215	0.90776	0.04966		0.34486	0.48436	0.07689	0.56125
0.93385	1.33711	0.92852	1.41022	0.89675	2.247	0.89167	1.856	0.88727	1.309		0.95784	0.84764	0.94425	0.55913	0.90507	0.28797	0.9003	0.13276	0.90563	0.04869		0.34525	0.48492	0.07633	0.56125
0.93292	1.35467	0.92696	1.38867	0.89466	2.194	0.88994	1.832	0.88543	1.372		0.95575	0.8556	0.94262	0.55961	0.90474	0.28711	0.89907	0.13146	0.90498	0.04786		0.34565	0.48549	0.07576	0.56125
0.93051	1.32422	0.92714	1.42244	0.89438	2.273	0.8884	1.926	0.88432	1.383		0.95356	0.84428	0.94019	0.56641	0.90542	0.28467	0.89668	0.13395	0.90261	0.04844		0.34605	0.48605	0.0752	0.56125
0.92979	1.34533	0.926	1.41489	0.8937	2.317	0.88697	1.95	0.88456	1.38		0.95225	0.83909	0.93928	0.56072	0.90369	0.28395	0.89608	0.13113	0.90191	0.04788		0.34645	0.48661	0.07464	0.56125
0.9292	1.34	0.92507	1.44356	0.89071	2.385	0.88712	1.94	0.88231	1.436		0.95185	0.84282	0.93841	0.56162	0.90216	0.28582	0.8951	0.1302	0.90094	0.04731		0.34685	0.48717	0.07408	0.56125
0.92789	1.34478	0.92441	1.43356	0.8904	2.404	0.88618	1.968	0.88117	1.533		0.95007	0.83024	0.93563	0.569	0.89926	0.2859	0.89354	0.13159	0.89938	0.048		0.34725	0.48773	0.07352	0.56125
0.92595	1.35733	0.92358	1.44333	0.88868	2.495	0.88372	2.048	0.87929	1.501		0.9494	0.84249	0.93523	0.56829	0.8978	0.28438	0.89308	0.13207	0.89888	0.04717		0.34765	0.48829	0.07296	0.56125
0.92463	1.38356	0.92241	1.45089	0.8866	2.499	0.88192	2.04	0.87936	1.554		0.94719	0.84682	0.93394	0.56664	0.89635	0.28714	0.89295	0.12975	0.89787	0.04759		0.34805	0.48885	0.0724	0.56125
0.9227	1.412	0.92028	1.49578	0.88938	2.553	0.88049	2.138	0.8776	1.61		0.94543	0.84371	0.93294	0.56871	0.89534	0.28544	0.89021	0.13156	0.8956	0.04567		0.34845	0.48941	0.07184	0.56125
0.92161	1.35511	0.91856	1.48333	0.8859	2.587	0.8792	2.15	0.87573	1.663		0.94453	0.839	0.93121	0.56734	0.89448	0.28529	0.88864	0.13132	0.89398	0.04526		0.34885	0.48998	0.07127	0.56125
0.92128	1.37089	0.91665	1.50878	0.88519	2.593	0.87889	2.175	0.87506	1.685		0.94436	0.83552	0.93124	0.57114	0.89388	0.28454	0.88831	0.13017	0.89305	0.0447		0.34925	0.49054	0.07071	0.56125
0.92038	1.36622	0.91495	1.49133	0.88301	2.647	0.87803	2.179	0.87427	1.772		0.94283	0.84572	0.93004	0.57188	0.89371	0.28267	0.8868	0.12894	0.89131	0.04574		0.34965	0.4911	0.07015	0.56125
0.91905	1.38156	0.91422	1.53589	0.8794	2.707	0.87664	2.288	0.87246	1.79		0.94227	0.8394	0.92806	0.57339	0.89221	0.28477	0.88488	0.1298	0.89061	0.04415		0.35005	0.49166	0.06959	0.56125
0.91692	1.39733	0.91461	1.49933	0.88241	2.744	0.87408	2.287	0.87056	1.844		0.93944	0.82299	0.92643	0.57496	0.88913	0.28188	0.88334	0.12678	0.88848	0.04483		0.35045	0.49222	0.06903	0.56125
0.9153	1.396	0.91247	1.54022	0.87815	2.738	0.87397	2.371	0.86931	1.844		0.93824	0.82794	0.92564	0.58162	0.88751	0.28013	0.88405	0.12737	0.8886	0.04462		0.35085	0.49278	0.06847	0.56125
0.91566	1.41111	0.9115	1.52733	0.87895	2.765	0.87191	2.399	0.86763	1.898		0.937	0.83044	0.92369	0.57783	0.88662	0.28018	0.88325	0.12818	0.88708	0.04379		0.35125	0.49334	0.06791	0.56125
0.91442	1.42222	0.91115	1.54956	0.87889	2.818	0.87077	2.481	0.86602	1.95		0.93693	0.83061	0.92322	0.58021	0.88623	0.28128	0.88115	0.12625	0.88491	0.04298		0.35165	0.4939	0.06735	0.56125
0.91284	1.418	0.90771	1.55356	0.87493	2.834	0.87145	2.447	0.86696	2.022		0.93578	0.80988	0.92266	0.57948	0.88545	0.27714	0.87921	0.12499	0.88379	0.04374		0.35205	0.49447	0.06678	0.56125
0.9105	1.43356	0.90709	1.57089	0.87237	2.899	0.86914	2.527	0.86534	2.022		0.93371	0.83631	0.92068	0.57577	0.88249	0.27839	0.87716	0.12563	0.88236	0.04146		0.35245	0.49503	0.06622	0.56125
0.90969	1.43078	0.90685	1.55667	0.87251	2.884	0.86784	2.539	0.86344	2.061		0.93355	0.83482	0.91831	0.57942	0.88117	0.28008	0.87513	0.12376	0.88109	0.04145		0.35285	0.49559	0.06566	0.56125
0.90765	1.47444	0.90514	1.59833	0.87091	2.921	0.8667	2.647	0.86234	2.126		0.93348	0.83161	0.91766	0.57713	0.88116	0.27643	0.87432	0.12185	0.87932	0.04105		0.35325	0.49615	0.0651	0.56125
0.90908	1.43022	0.90348	1.57422	0.87061	2.957	0.86517	2.69	0.86121	2.19		0.93109	0.85006	0.91667	0.57573	0.88042	0.27754	0.87375	0.12092	0.8779	0.04076		0.35365	0.49671	0.06454	0.56125
0.90682	1.45133	0.90356	1.61233	0.86843	2.987	0.86183	2.761	0.85943	2.206		0.92967	0.84431	0.91632	0.57126	0.87979	0.27586	0.8739	0.12115	0.87797	0.03857		0.35405	0.49727	0.06398	0.56125
0.90509	1.446	0.90184	1.60722	0.86713	3.05	0.86102	2.735	0.85731	2.266		0.92673	0.84074	0.91502	0.57588	0.87832	0.2769	0.87231	0.11969	0.87697	0.03993		0.35445	0.49783	0.06342	0.56125
0.90374	1.45911	0.90058	1.64089	0.86505	3.041	0.86155	2.858	0.8563	2.284		0.92736	0.84162	0.91381	0.5759	0.87575	0.2772	0.87129	0.11884	0.87528	0.03959		0.35485	0.49839	0.06286	0.56125
0.90213	1.46178	0.90072	1.63189	0.86581	3.082	0.85963	2.818	0.85635	2.383		0.9263	0.84349	0.91192	0.57638	0.87424	0.27573	0.87019	0.11739	0.87485	0.03828		0.35524	0.49896	0.06229	0.56125
0.9007	1.45911	0.8988	1.64989	0.86424	3.102	0.85737	2.898	0.85468	2.355		0.9242	0.82762	0.91123	0.57603	0.87143	0.27736	0.86764	0.11774	0.87195	0.0371		0.35564	0.49952	0.06173	0.56125
0.90161	1.49444	0.89682	1.66989	0.86292	3.105	0.85678	2.924	0.85294	2.435		0.92345	0.84744	0.90995	0.57688	0.87108	0.27558	0.86577	0.11648	0.87128	0.03684		0.35604	0.50008	0.06117	0.56125
0.89982	1.49133	0.89425	1.69856	0.86178	3.161	0.85489	3.032	0.8529	2.459		0.92336	0.85512	0.90852	0.57552	0.86964	0.27595	0.86317	0.11421	0.86999	0.03559		0.35644	0.50064	0.06061	0.56125
0.89795	1.47156	0.89226	1.71056	0.85873	3.181	0.85392	3.027	0.84932	2.533		0.92187	0.8438	0.90676	0.57518	0.86981	0.27326	0.86276	0.11388	0.86813	0.03491		0.35684	0.5012	0.06005	0.56125
0.89594	1.48522	0.89093	1.711	0.8582	3.215	0.85288	3.1	0.84749	2.547		0.91987	0.851	0.90607	0.57118	0.86937	0.27815	0.86203	0.11516	0.86899	0.03408		0.35724	0.50176	0.05949	0.56125
0.8935	1.51356	0.89103	1.709	0.85506	3.243	0.85256	3.098	0.84822	2.565		0.91853	0.84699	0.90476	0.57106	0.86898	0.27513	0.86254	0.11409	0.86656	0.03366		0.35764	0.50232	0.05893	0.56125
0.893	1.49667	0.89017	1.70811	0.85445	3.29	0.85101	3.197	0.84739	2.588		0.9159	0.8494	0.90298	0.56982	0.86626	0.27316	0.86005	0.11448	0.86525	0.032		0.35804	0.50288	0.05837	0.56125
0.89382	1.53556	0.88988	1.72944	0.85408	3.327	0.84932	3.215	0.8452	2.669		0.91406	0.85214	0.90149	0.57428	0.86399	0.27657	0.85979	0.11354	0.86335	0.03133		0.35844	0.50345	0.0578	0.56125
0.89155	1.48778	0.88837	1.75389	0.85275	3.311	0.84737	3.302	0.84358	2.67		0.91281	0.83693	0.90119	0.57408	0.86264	0.27349	0.85778	0.11325	0.8617	0.03064		0.35884	0.50401	0.05724	0.56125
0.88961	1.52022	0.88636	1.75656	0.85399	3.385	0.84555	3.334	0.84252	2.719		0.91465	0.81627	0.9002	0.57311	0.861	0.27383	0.8568	0.11274	0.86037	0.0309		0.35924	0.50457	0.05668	0.56125
0.88883	1.486	0.88412	1.77633	0.85198	3.42	0.84398	3.455	0.84091	2.747		0.91246	0.85262	0.89894	0.57221	0.85862	0.27186	0.85595	0.11198	0.85895	0.02897		0.35964	0.50513	0.05612	0.56125
0.88778	1.51078	0.88412	1.79433	0.85015	3.457	0.84311	3.447	0.83869	2.785		0.91155	0.85338	0.89654	0.5736	0.85978	0.27159	0.85357	0.11103	0.85774	0.0287		0.36004	0.50569	0.05556	0.56125
0.88513	1.53289	0.88245	1.80811	0.8487	3.51	0.84239	3.5	0.83864	2.773		0.90942	0.84749	0.89668	0.57461	0.8589	0.27234	0.85206	0.1102	0.85781	0.02731		0.36044	0.50625	0.055	0.56125
0.88489	1.53289	0.88078	1.82967	0.84568	3.548	0.84028	3.502	0.83853	2.811		0.90794	0.85797	0.89431	0.5741	0.85713	0.27298	0.85269	0.10818	0.85713	0.02621		0.36084	0.50681	0.05444	0.56125
0.88334	1.53156	0.87926	1.85544	0.84518	3.576	0.83977	3.586	0.83742	2.829		0.90845	0.87056	0.89434	0.57162	0.85564	0.26895	0.85048	0.10956	0.85577	0.02527		0.36124	0.50737	0.05388	0.56125
0.88314	1.56956	0.87789	1.85411	0.84246	3.564	0.84003	3.606	0.83524	2.865		0.90714	0.8708	0.8929	0.56831	0.85416	0.2675	0.84966	0.10709	0.85432	0.02497		0.36164	0.50794	0.05331	0.56125
0.88072	1.55122	0.87824	1.90333	0.84303	3.634	0.83805	3.664	0.83352	2.911		0.90576	0.85762	0.89171	0.57312	0.85237	0.26835	0.84971	0.10836	0.8526	0.02345		0.36204	0.5085	0.05275	0.56125
0.879	1.52467	0.87877	1.86211	0.84269	3.696	0.83627	3.698	0.83231	2.899		0.90444	0.86714	0.88884	0.57157	0.84978	0.26599	0.84748	0.10851	0.85015	0.02319		0.36244	0.50906	0.05219	0.56125
0.87737	1.57144	0.87618	1.92678	0.84152	3.726	0.83467	3.799	0.83063	2.915		0.90239	0.85185	0.88877	0.57633	0.84888	0.26598	0.84462	0.10638	0.84861	0.02152		0.36284	0.50962	0.05163	0.56125
0.87864	1.53833	0.87434	1.89311	0.84055	3.776	0.83437	3.77	0.82978	2.899		0.9006	0.84964	0.88702	0.57357	0.84876	0.27021	0.84223	0.10678	0.84677	0.02153		0.36324	0.51018	0.05107	0.56125
0.87737	1.593	0.87347	1.90544	0.83945	3.854	0.83263	3.844	0.82818	2.934		0.90059	0.8483	0.88669	0.58257	0.84761	0.26557	0.84082	0.1068	0.84608	0.02029		0.36364	0.51074	0.05051	0.56125
0.87522	1.61222	0.87126	1.94278	0.83608	3.866	0.83122	3.903	0.82674	2.935		0.9	0.83694	0.88435	0.57769	0.84676	0.26482	0.84053	0.10775	0.84696	0.01993		0.36404	0.5113	0.04995	0.56125
0.87265	1.56522	0.87047	2.01111	0.8339	3.893	0.83094	3.966	0.82544	2.959		0.89791	0.85319	0.88483	0.57898	0.84407	0.26077	0.8395	0.10824	0.84587	0.01828		0.36444	0.51186	0.04939	0.56125
0.87212	1.57744	0.86843	1.98556	0.83386	3.921	0.82879	4.04	0.82493	2.913		0.89802	0.86051	0.88223	0.58049	0.84366	0.26333	0.8382	0.10571	0.84366	0.01869		0.36484	0.51243	0.04882	0.56125
0.87098	1.59122	0.86824	1.99811	0.83378	3.976	0.82802	4.081	0.82293	2.92		0.89594	0.87621	0.88142	0.58338	0.84313	0.26238	0.8376	0.10652	0.84182	0.01657		0.36523	0.51299	0.04826	0.56125
0.87081	1.57144	0.86738	2.02711	0.83194	4.011	0.82595	4.123	0.82053	2.925		0.89446	0.87876	0.87983	0.58387	0.84159	0.26341	0.83662	0.10701	0.84171	0.01586		0.36563	0.51355	0.0477	0.56125
0.86993	1.58078	0.86681	2.00689	0.82977	4.092	0.82524	4.127	0.82188	2.93		0.89412	0.87741	0.87947	0.58454	0.83945	0.26169	0.83511	0.10534	0.83979	0.01462		0.36603	0.51411	0.04714	0.56125
0.86793	1.64389	0.86774	2.05578	0.82835	4.169	0.82344	4.186	0.82068	2.882		0.89211	0.86806	0.87779	0.58588	0.83903	0.26134	0.83284	0.10436	0.83841	0.01366		0.36643	0.51467	0.04658	0.56125
0.86576	1.61144	0.86311	2.08644	0.82608	4.184	0.82304	4.243	0.81904	2.859		0.89056	0.85752	0.87748	0.58556	0.83876	0.26091	0.83156	0.10635	0.8375	0.01324		0.36683	0.51523	0.04602	0.56125
0.86607	1.61767	0.86215	2.08856	0.82597	4.181	0.82146	4.351	0.81697	2.823		0.88914	0.87731	0.87434	0.58448	0.83661	0.26304	0.82998	0.10641	0.83714	0.01324		0.36723	0.51579	0.04546	0.56125
0.86423	1.62433	0.86079	2.12167	0.82522	4.242	0.8194	4.407	0.8153	2.749		0.88891	0.86192	0.87356	0.58241	0.83481	0.25818	0.82978	0.10385	0.83539	0.01186		0.36763	0.51635	0.0449	0.56125
0.86427	1.62278	0.85799	2.11744	0.82419	4.292	0.8193	4.472	0.8137	2.665		0.88827	0.85198	0.87213	0.58539	0.83356	0.25895	0.83021	0.10522	0.83284	0.01202		0.36803	0.51692	0.04433	0.56125
0.86224	1.63789	0.85763	2.16389	0.82221	4.325	0.81729	4.519	0.81276	2.637		0.88627	0.86972	0.87083	0.58176	0.83222	0.26053	0.82909	0.10297	0.83124	0.00993		0.36843	0.51748	0.04377	0.56125
0.85996	1.61656	0.85637	2.167	0.8193	4.373	0.81686	4.543	0.81133	2.549		0.88498	0.86864	0.87044	0.58057	0.83067	0.25805	0.82639	0.10176	0.82956	0.01021		0.36883	0.51804	0.04321	0.56125
0.85882	1.62322	0.85617	2.19144	0.81878	4.464	0.816	4.604	0.81123	2.526		0.88367	0.88772	0.86989	0.57941	0.82885	0.26105	0.82407	0.10193	0.82983	0.00828		0.36923	0.5186	0.04265	0.56125
0.85812	1.64856	0.85619	2.17511	0.81873	4.431	0.81367	4.694	0.80963	2.482		0.88109	0.88773	0.8682	0.58246	0.82914	0.25748	0.82371	0.10277	0.82767	0.00829		0.36963	0.51916	0.04209	0.56125
0.85598	1.65522	0.85439	2.22789	0.81784	4.493	0.81246	4.723	0.80838	2.35		0.88093	0.88426	0.86647	0.58243	0.82706	0.25567	0.82181	0.10239	0.82739	0.008		0.37003	0.51972	0.04153	0.56125
0.8558	1.67944	0.85202	2.23844	0.81812	4.562	0.81056	4.801	0.80702	2.276		0.87931	0.85406	0.86421	0.58449	0.82586	0.25717	0.82094	0.10212	0.82643	0.00815		0.37043	0.52028	0.04097	0.56125
0.85417	1.67389	0.85151	2.26767	0.81658	4.615	0.80973	4.848	0.80464	2.146		0.87888	0.88586	0.86444	0.58429	0.82552	0.25656	0.81873	0.10107	0.82544	0.00814		0.37083	0.52084	0.04041	0.56125
0.85291	1.68189	0.84966	2.29978	0.81395	4.669	0.80881	4.953	0.80382	2.122		0.87893	0.88212	0.86387	0.58257	0.82267	0.25645	0.81742	0.10032	0.82298	0.00828		0.37123	0.52141	0.03984	0.56125
0.85187	1.68189	0.84755	2.30267	0.81167	4.744	0.8078	4.997	0.80269	1.987		0.87602	0.88133	0.8634	0.57874	0.82179	0.25757	0.81561	0.10034	0.8211	0.00938		0.37163	0.52197	0.03928	0.56125
0.8495	1.705	0.84682	2.34444	0.80936	4.792	0.80654	4.99	0.80226	1.957		0.87498	0.87003	0.86104	0.57779	0.82164	0.25331	0.81774	0.09745	0.82187	0.00967		0.37203	0.52253	0.03872	0.56125
0.84781	1.74411	0.84634	2.33133	0.80786	4.81	0.80575	5.047	0.80192	1.893		0.8739	0.85106	0.86088	0.57172	0.81842	0.25375	0.81429	0.09593	0.81851	0.01202		0.37243	0.52309	0.03816	0.56125
0.84791	1.71856	0.84515	2.36067	0.80652	4.824	0.80348	5.133	0.80067	1.754		0.87208	0.86945	0.85772	0.5693	0.81893	0.25238	0.81239	0.09525	0.81803	0.01186		0.37283	0.52365	0.0376	0.56125
0.84725	1.73144	0.84477	2.35622	0.80773	4.863	0.80209	5.192	0.79862	1.688		0.87099	0.87898	0.85642	0.55978	0.81811	0.25285	0.81026	0.09552	0.8161	0.0149		0.37323	0.52421	0.03704	0.56125
0.84555	1.79267	0.84358	2.42422	0.80605	4.967	0.80055	5.225	0.79812	1.588		0.86979	0.86799	0.8561	0.56151	0.81601	0.25388	0.81015	0.09479	0.81424	0.016		0.37363	0.52477	0.03648	0.56125
0.84396	1.76189	0.84257	2.454	0.80401	5.019	0.79887	5.301	0.79526	1.513		0.86867	0.88184	0.85444	0.56228	0.81516	0.2527	0.81141	0.09429	0.81366	0.01821		0.37403	0.52533	0.03592	0.56125
0.84329	1.76111	0.8391	2.46956	0.80233	5.099	0.79785	5.365	0.79362	1.443		0.86861	0.87899	0.85438	0.55853	0.81312	0.25088	0.80972	0.09179	0.8143	0.01821		0.37443	0.5259	0.03535	0.56125
0.84233	1.80533	0.8382	2.45967	0.80056	5.202	0.79647	5.381	0.79118	1.372		0.86741	0.87407	0.85346	0.55851	0.8122	0.25018	0.80855	0.0902	0.81181	0.02386		0.37483	0.52646	0.03479	0.56125
0.84071	1.80789	0.83692	2.49233	0.80075	5.219	0.79597	5.431	0.79084	1.356		0.86674	0.86778	0.85099	0.5618	0.81048	0.2481	0.80815	0.09023	0.80973	0.02262		0.37522	0.52702	0.03423	0.56125
0.83954	1.80256	0.83411	2.50056	0.79935	5.355	0.79496	5.505	0.79022	1.284		0.86429	0.85387	0.85026	0.56043	0.80878	0.25026	0.80586	0.08798	0.8104	0.02814		0.37562	0.52758	0.03367	0.56125
0.8378	1.81333	0.83355	2.52644	0.7971	5.324	0.79383	5.587	0.78961	1.22		0.86384	0.86894	0.84839	0.55821	0.80869	0.24712	0.80398	0.08851	0.80879	0.02883		0.37602	0.52814	0.03311	0.56125
0.83781	1.831	0.83261	2.55989	0.79773	5.371	0.79091	5.619	0.78833	1.172		0.86178	0.83514	0.84673	0.55423	0.80771	0.24503	0.80272	0.08467	0.80678	0.03422		0.37642	0.5287	0.03255	0.56125
0.8357	1.85589	0.83238	2.621	0.79586	5.44	0.79065	5.72	0.78693	1.117		0.86062	0.87067	0.84633	0.55157	0.80539	0.24172	0.80004	0.08433	0.80521	0.03395		0.37682	0.52926	0.03199	0.56125
0.83417	1.841	0.83201	2.59511	0.79408	5.5	0.78898	5.751	0.78578	1.053		0.86044	0.86515	0.84531	0.55747	0.80434	0.24264	0.799	0.08493	0.80237	0.04048		0.37722	0.52982	0.03143	0.56125
0.83163	1.87889	0.8308	2.60878	0.79413	5.52	0.7878	5.855	0.78372	1.001		0.85798	0.85281	0.84356	0.55654	0.80251	0.24335	0.79995	0.08312	0.8013	0.04172		0.37762	0.53039	0.03086	0.56125
0.83227	1.86056	0.82937	2.655	0.79246	5.584	0.78707	5.826	0.78196	0.967		0.85762	0.84726	0.8422	0.55463	0.80098	0.24031	0.79688	0.08157	0.79947	0.04519		0.37802	0.53095	0.0303	0.56125
0.83105	1.88078	0.82702	2.67722	0.79084	5.65	0.78518	5.888	0.78042	0.942		0.85593	0.84538	0.83946	0.5563	0.80016	0.2386	0.79479	0.08107	0.8004	0.04448		0.37842	0.53151	0.02974	0.56125
0.82939	1.88367	0.82601	2.73189	0.78868	5.704	0.78363	5.949	0.77973	0.92		0.85589	0.80209	0.84001	0.55343	0.7986	0.23957	0.79328	0.07786	0.79929	0.04862		0.37882	0.53207	0.02918	0.56125
0.82788	1.91622	0.82422	2.76267	0.78768	5.731	0.78135	6.014	0.78026	0.871		0.8545	0.82667	0.83762	0.54984	0.79791	0.2377	0.7936	0.07842	0.79872	0.04739		0.37922	0.53263	0.02862	0.56125
0.82596	1.91878	0.82403	2.78733	0.7857	5.839	0.78099	6.067	0.77756	0.835		0.85396	0.79464	0.83739	0.54775	0.79754	0.23585	0.79249	0.07638	0.796	0.05313		0.37962	0.53319	0.02806	0.56125
0.82507	1.922	0.82177	2.79178	0.78426	5.893	0.77998	6.144	0.77621	0.773		0.85216	0.76651	0.83579	0.54482	0.79603	0.23541	0.79128	0.07398	0.7949	0.05229		0.38002	0.53375	0.0275	0.56125
0.82379	1.874	0.822	2.83933	0.78326	5.978	0.7786	6.201	0.77551	0.757		0.8509	0.80707	0.83527	0.54741	0.79501	0.23464	0.78961	0.07123	0.79397	0.05421		0.38042	0.53431	0.02694	0.56125
0.82447	1.93289	0.8209	2.85056	0.78228	6.046	0.7776	6.264	0.7726	0.735		0.84913	0.82223	0.83418	0.54152	0.79282	0.23553	0.78861	0.07026	0.79326	0.05628		0.38082	0.53488	0.02637	0.56125
0.8236	1.93733	0.81949	2.87956	0.7806	6.054	0.7761	6.266	0.77214	0.702		0.8469	0.79606	0.83252	0.54165	0.79168	0.23196	0.78761	0.07114	0.79198	0.05855		0.38122	0.53544	0.02581	0.56125
0.82228	1.95978	0.81757	2.94856	0.7779	6.094	0.77602	6.301	0.77017	0.706		0.84727	0.80096	0.83175	0.54346	0.7903	0.23153	0.7855	0.07028	0.79052	0.05793		0.38162	0.536	0.02525	0.56125
0.82082	1.94933	0.81602	2.96511	0.77707	6.116	0.77475	6.346	0.77121	0.678		0.84615	0.80921	0.83167	0.53966	0.78934	0.22979	0.78347	0.0661	0.78818	0.06007		0.38202	0.53656	0.02469	0.56125
0.81907	1.97122	0.81433	3.00033	0.77735	6.158	0.77335	6.429	0.76975	0.663		0.84377	0.80622	0.8295	0.5415	0.78713	0.22964	0.78251	0.06558	0.78743	0.05988		0.38242	0.53712	0.02413	0.56125
0.81563	1.99189	0.81381	3.00322	0.77645	6.256	0.77152	6.48	0.76718	0.626		0.8427	0.81943	0.82762	0.54017	0.78821	0.22668	0.78073	0.06369	0.78734	0.06097		0.38282	0.53768	0.02357	0.56125
0.81518	1.99811	0.81232	3.03867	0.77604	6.32	0.77082	6.557	0.76642	0.592		0.84072	0.81395	0.82667	0.53911	0.78655	0.22714	0.78052	0.06191	0.78602	0.06152		0.38322	0.53824	0.02301	0.56125
0.81405	1.99722	0.81288	3.09144	0.77436	6.376	0.76976	6.589	0.7646	0.578		0.84047	0.82328	0.8255	0.53984	0.78472	0.2263	0.77982	0.06123	0.78499	0.06339		0.38362	0.5388	0.02245	0.56125
0.8122	2.042	0.81053	3.12256	0.77309	6.46	0.76698	6.59	0.76449	0.538		0.84021	0.82632	0.82477	0.53298	0.78346	0.22383	0.7789	0.05752	0.78275	0.06317		0.38402	0.53937	0.02188	0.56125
0.81258	2.04211	0.80915	3.16144	0.7712	6.484	0.7651	6.646	0.76219	0.535		0.83779	0.8414	0.82293	0.5352	0.78086	0.22356	0.77685	0.05697	0.78066	0.06284		0.38442	0.53993	0.02132	0.56125
0.80955	2.11344	0.80767	3.18978	0.76898	6.543	0.76526	6.679	0.76144	0.533		0.83708	0.84526	0.82266	0.53129	0.77981	0.22228	0.77388	0.05484	0.77849	0.06608		0.38482	0.54049	0.02076	0.56125
0.81061	2.08922	0.80692	3.21056	0.768	6.569	0.76343	6.717	0.76018	0.493		0.83643	0.84903	0.8213	0.53274	0.77884	0.22009	0.77409	0.05384	0.77683	0.06595		0.38521	0.54105	0.0202	0.56125
0.81009	2.088	0.80508	3.23589	0.76814	6.611	0.76268	6.774	0.75761	0.489		0.8344	0.85365	0.81878	0.53074	0.77771	0.22026	0.77261	0.0522	0.77568	0.06579		0.38561	0.54161	0.01964	0.56125
0.80805	2.104	0.80256	3.26389	0.7671	6.664	0.7618	6.845	0.75564	0.453		0.83291	0.85746	0.81706	0.52506	0.77648	0.21625	0.77025	0.04723	0.77567	0.06662		0.38601	0.54217	0.01908	0.56125
0.80613	2.11789	0.8018	3.33722	0.76392	6.713	0.76117	6.845	0.75561	0.435		0.8332	0.8547	0.81548	0.52602	0.77539	0.21903	0.76986	0.04725	0.77582	0.0661		0.38641	0.54273	0.01852	0.56125
0.80454	2.14456	0.80109	3.35222	0.76237	6.822	0.75953	6.851	0.75407	0.421		0.83158	0.85197	0.8141	0.52952	0.77509	0.21469	0.76896	0.04682	0.77601	0.06634		0.38681	0.54329	0.01796	0.56125
0.80218	2.194	0.79988	3.41756	0.76011	6.931	0.75664	6.895	0.75316	0.405		0.8296	0.86067	0.81336	0.52792	0.77263	0.21579	0.76848	0.04301	0.77385	0.06772		0.38721	0.54386	0.01739	0.56125
0.80041	2.17044	0.79834	3.48844	0.76033	6.933	0.75536	6.908	0.75192	0.367		0.82836	0.86497	0.81452	0.52766	0.77167	0.21461	0.76715	0.03882	0.77133	0.06664		0.38761	0.54442	0.01683	0.56125
0.79794	2.20733	0.79733	3.49267	0.75861	7.014	0.75622	6.947	0.75112	0.363		0.827	0.86843	0.81225	0.53038	0.77003	0.21188	0.76499	0.0381	0.76961	0.068		0.38801	0.54498	0.01627	0.56125
0.79943	2.19289	0.79798	3.52622	0.75731	7.042	0.75281	6.933	0.75097	0.371		0.82514	0.85451	0.81029	0.52714	0.76885	0.21061	0.76349	0.03876	0.76704	0.06815		0.38841	0.54554	0.01571	0.56125
0.79985	2.18389	0.796	3.59578	0.75701	7.065	0.75247	6.912	0.74918	0.349		0.82498	0.87077	0.80997	0.53022	0.76796	0.20872	0.76114	0.03646	0.76531	0.06717		0.38881	0.5461	0.01515	0.56125
0.7984	2.17333	0.79485	3.62644	0.75565	7.215	0.75065	6.937	0.74747	0.335		0.82472	0.87573	0.80876	0.528	0.7659	0.20769	0.76056	0.03602	0.76461	0.06731		0.38921	0.54666	0.01459	0.56125
0.79723	2.25533	0.79277	3.68822	0.75332	7.197	0.74904	6.925	0.74639	0.329		0.82355	0.90661	0.8077	0.53079	0.76384	0.20625	0.75914	0.03188	0.76353	0.06733		0.38961	0.54722	0.01403	0.56125
0.79395	2.26644	0.79172	3.74467	0.75266	7.244	0.7483	6.86	0.74496	0.309		0.82191	0.88992	0.80677	0.53612	0.7644	0.20696	0.75815	0.03229	0.76343	0.06772		0.39001	0.54778	0.01347	0.56125
0.79197	2.29044	0.79016	3.79467	0.75221	7.361	0.7475	6.841	0.74323	0.295		0.81975	0.89179	0.80618	0.53069	0.76239	0.2037	0.75635	0.02769	0.76371	0.06703		0.39041	0.54835	0.0129	0.56125
0.79092	2.281	0.78882	3.80433	0.74984	7.423	0.74584	6.786	0.74138	0.289		0.81811	0.88955	0.80432	0.53189	0.76198	0.20298	0.7561	0.02722	0.76297	0.06884		0.39081	0.54891	0.01234	0.56125
0.79249	2.29378	0.78981	3.91056	0.74881	7.496	0.7454	6.595	0.73933	0.265		0.81842	0.88389	0.80224	0.53185	0.76017	0.20123	0.75564	0.02601	0.76042	0.06884		0.39121	0.54947	0.01178	0.56125
0.79129	2.31378	0.78745	3.92	0.74733	7.485	0.74424	6.157	0.73786	0.277		0.8171	0.8951	0.80059	0.53136	0.7585	0.19864	0.75556	0.02546	0.75797	0.06996		0.39161	0.55003	0.01122	0.56125
0.78984	2.30044	0.78623	3.97989	0.74729	7.56	0.74201	5.212	0.7383	0.271		0.81452	0.90084	0.79957	0.5352	0.75644	0.19877	0.7528	0.02292	0.75673	0.07021		0.39201	0.55059	0.01066	0.56125
0.78873	2.33422	0.78545	4.04722	0.74636	7.592	0.74085	4.381	0.73591	0.253		0.81334	0.89062	0.79835	0.53497	0.75586	0.19726	0.75065	0.02235	0.75617	0.06938		0.39241	0.55115	0.0101	0.56125
0.78768	2.34289	0.78253	4.10033	0.74547	7.655	0.7399	3.879	0.73534	0.237		0.81329	0.90343	0.79703	0.54074	0.75457	0.19673	0.74962	0.02326	0.75581	0.07103		0.39281	0.55171	0.00954	0.56125
0.78644	2.40589	0.78001	4.20733	0.74457	7.738	0.73817	3.524	0.73395	0.227		0.81112	0.91025	0.79762	0.53789	0.75431	0.19727	0.74823	0.02571	0.75247	0.07133		0.39321	0.55227	0.00898	0.56125
0.78371	2.39222	0.77898	4.21122	0.74163	7.776	0.73798	3.334	0.7326	0.211		0.81133	0.90936	0.79573	0.5439	0.75168	0.19497	0.74919	0.0243	0.75115	0.07103		0.39361	0.55284	0.00841	0.56125
0.78295	2.40511	0.78009	4.29467	0.73978	7.854	0.73603	3.114	0.73171	0.215		0.80965	0.91485	0.79226	0.54152	0.75159	0.19271	0.74594	0.0268	0.74855	0.07117		0.39401	0.5534	0.00785	0.56125
0.78119	2.415	0.77821	4.31	0.73982	7.913	0.73487	3.14	0.72919	0.193		0.80815	0.9195	0.79185	0.53906	0.75033	0.19217	0.74508	0.02733	0.7477	0.06953		0.39441	0.55396	0.00729	0.56125
0.77892	2.43678	0.77719	4.40333	0.73789	7.979	0.7345	2.924	0.7271	0.197		0.80692	0.90553	0.79145	0.54189	0.74927	0.18917	0.74343	0.03151	0.7476	0.0705		0.39481	0.55452	0.00673	0.56125
0.77778	2.46789	0.77692	4.46222	0.73693	7.991	0.73133	2.791	0.72795	0.177		0.80566	0.88956	0.79053	0.53791	0.74781	0.18662	0.74259	0.03461	0.74752	0.0716		0.3952	0.55508	0.00617	0.56125
0.77794	2.45944	0.77352	4.53233	0.73565	8.075	0.72947	2.685	0.72718	0.167		0.80463	0.88651	0.78942	0.5396	0.74586	0.18649	0.74055	0.0429	0.74526	0.07131		0.3956	0.55564	0.00561	0.56125
0.77573	2.48633	0.77232	4.57344	0.73393	8.138	0.72835	2.562	0.72559	0.175		0.80394	0.92076	0.78936	0.53978	0.7448	0.18684	0.73893	0.04739	0.74282	0.07145		0.396	0.5562	0.00505	0.56125
0.77446	2.51533	0.77186	4.53589	0.73265	8.182	0.72782	2.449	0.72374	0.167		0.80163	0.91444	0.78708	0.54234	0.74404	0.18331	0.73766	0.06119	0.74239	0.07255		0.3964	0.55676	0.00449	0.56125
0.77389	2.54422	0.77193	4.60967	0.73142	8.226	0.72703	2.369	0.72183	0.145		0.80141	0.92544	0.78444	0.5349	0.74205	0.18179	0.73554	0.06275	0.74211	0.07284		0.3968	0.55733	0.00392	0.56125
0.77212	2.501	0.77004	4.67167	0.7308	8.348	0.72595	2.26	0.7193	0.143		0.80008	0.90637	0.78278	0.53741	0.74032	0.17749	0.73519	0.07757	0.74116	0.07215		0.3972	0.55789	0.00336	0.56125
0.7711	2.52822	0.76786	4.70033	0.72812	8.373	0.72476	2.22	0.71844	0.133		0.79757	0.93289	0.78101	0.53721	0.73852	0.18166	0.73312	0.08989	0.73933	0.07007		0.3976	0.55845	0.0028	0.56125
0.77013	2.51467	0.76841	4.76989	0.72607	8.463	0.72484	2.152	0.71829	0.136		0.79616	0.89648	0.7793	0.53216	0.73859	0.17995	0.73375	0.10349	0.73722	0.07119		0.398	0.55901	0.00224	0.56125
0.76827	2.59344	0.76576	4.81367	0.72401	8.49	0.72143	2.044	0.71738	0.133		0.79731	0.93418	0.78013	0.53395	0.73752	0.17739	0.7326	0.11159	0.73548	0.07076		0.3984	0.55957	0.00168	0.56125
0.76655	2.65567	0.76587	4.86211	0.72494	8.541	0.71955	1.99	0.71781	0.124		0.79524	0.9196	0.77895	0.53402	0.73542	0.1749	0.73239	0.11989	0.73455	0.07172		0.3988	0.56013	0.00112	0.56125
0.76765	2.63011	0.76364	4.89044	0.72429	8.56	0.7174	1.918	0.71547	0.12		0.79379	0.91569	0.7778	0.53945	0.73484	0.17337	0.73055	0.12516	0.73349	0.07283		0.3992	0.56069	0.000556509	0.56125
0.76579	2.58789	0.76371	4.88633	0.72213	8.666	0.7165	1.856	0.71424	0.118		0.79222	0.92001	0.77613	0.53652	0.7333	0.17343	0.72854	0.13134	0.73412	0.07062		0.3996	0.56125	-4.74525e-06	0.56125
0.7655	2.65567	0.76156	4.93756	0.72275	8.655	0.71516	1.813	0.71244	0.118		0.79133	0.90239	0.77565	0.53716	0.73204	0.17139	0.72649	0.13525	0.73291	0.07255		0.4	0	0.56125	0.56125
0.76453	2.68722	0.76024	4.97211	0.71892	8.768	0.71543	1.757	0.70988	0.108		0.78971	0.91612	0.77484	0.53634	0.73065	0.17031	0.7252	0.13785	0.73076	0.07298		0.4004	0.000561255	0.56069	0.56125
0.76229	2.66078	0.75691	5.032	0.71736	8.814	0.71483	1.698	0.7078	0.106		0.78983	0.90887	0.7741	0.5361	0.7293	0.17025	0.72395	0.13933	0.73012	0.07284		0.4008	0.00112	0.56013	0.56125
0.76047	2.66989	0.75647	5.10122	0.71656	8.924	0.71298	1.708	0.70711	0.098		0.78837	0.9102	0.77277	0.53417	0.72764	0.16601	0.72268	0.14047	0.72882	0.0716		0.4012	0.00168	0.55957	0.56125
0.75827	2.71889	0.75512	5.082	0.71551	8.925	0.71405	1.656	0.70573	0.104		0.78688	0.91723	0.77051	0.53697	0.72636	0.16788	0.72285	0.14116	0.7279	0.0716		0.4016	0.00225	0.559	0.56125
0.75593	2.73567	0.75367	5.09911	0.71579	8.968	0.7119	1.596	0.70526	0.102		0.78511	0.9098	0.76943	0.53564	0.72645	0.16406	0.72071	0.14362	0.727	0.06995		0.402	0.00281	0.55844	0.56125
0.75543	2.73044	0.75415	5.15322	0.71386	8.981	0.70879	1.547	0.70557	0.104		0.78429	0.91255	0.76798	0.53557	0.72569	0.16261	0.71958	0.14621	0.72424	0.06924		0.4024	0.00337	0.55788	0.56125
0.75537	2.73811	0.75229	5.18778	0.7125	9.155	0.70706	1.52	0.70535	0.094		0.78253	0.91343	0.76634	0.53523	0.72328	0.16299	0.71857	0.14661	0.72234	0.072		0.4028	0.00393	0.55732	0.56125
0.75427	2.78278	0.75197	5.18622	0.71198	9.083	0.70657	1.464	0.70143	0.086		0.78067	0.90087	0.76448	0.53367	0.72199	0.15798	0.71648	0.14862	0.71954	0.06841		0.4032	0.00449	0.55676	0.56125
0.75424	2.79611	0.75131	5.23444	0.70998	9.31	0.70563	1.428	0.70028	0.084		0.78106	0.90535	0.76374	0.53415	0.72058	0.15587	0.71563	0.15087	0.71781	0.0709		0.4036	0.00505	0.5562	0.56125
0.75274	2.80833	0.74748	5.31589	0.70918	9.236	0.70244	1.394	0.69951	0.092		0.77911	0.89865	0.76278	0.53746	0.71998	0.15736	0.71366	0.15152	0.71805	0.06966		0.404	0.00561	0.55564	0.56125
0.752	2.81611	0.74663	5.32722	0.70577	9.38422	0.70136	1.348	0.69783	0.084		0.77751	0.91727	0.76122	0.53487	0.71905	0.15408	0.71215	0.15365	0.71725	0.07077		0.4044	0.00617	0.55508	0.56125
0.74883	2.829	0.74444	5.39133	0.70434	9.408	0.69924	1.338	0.69603	0.084		0.77625	0.91485	0.76087	0.53228	0.71709	0.15523	0.71046	0.15288	0.7185	0.0691		0.4048	0.00674	0.55451	0.56125
0.7473	2.785	0.74364	5.364	0.70436	9.44222	0.69966	1.309	0.69412	0.078		0.77545	0.90356	0.75998	0.53255	0.71432	0.15289	0.70903	0.15445	0.71608	0.07024		0.40519	0.0073	0.55395	0.56125
0.74613	2.83589	0.74449	5.41	0.70308	9.477	0.69905	1.265	0.69429	0.074		0.77266	0.92185	0.75834	0.53456	0.71279	0.15042	0.70778	0.15338	0.71531	0.07048		0.40559	0.00786	0.55339	0.56125
0.74627	2.89056	0.74178	5.47844	0.70114	9.566	0.69721	1.242	0.6933	0.072		0.77318	0.93457	0.75822	0.53622	0.7134	0.14841	0.70689	0.15725	0.71453	0.06967		0.40599	0.00842	0.55283	0.56125
0.74534	2.87944	0.74082	5.52911	0.70009	9.622	0.69527	1.165	0.69401	0.08		0.77195	0.91866	0.756	0.53478	0.71268	0.14838	0.70593	0.15336	0.71113	0.06884		0.40639	0.00898	0.55227	0.56125
0.74351	2.90278	0.73902	5.56311	0.6997	9.735	0.69329	1.155	0.69185	0.074		0.77015	0.91342	0.75492	0.53226	0.71008	0.14227	0.70522	0.1547	0.7086	0.06938		0.40679	0.00954	0.55171	0.56125
0.74275	2.951	0.73881	5.58578	0.69827	9.74622	0.69186	1.125	0.68971	0.07		0.76921	0.92139	0.75344	0.52937	0.71027	0.14375	0.70428	0.1554	0.70857	0.07034		0.40719	0.0101	0.55115	0.56125
0.74265	2.95656	0.73656	5.63267	0.69678	9.81022	0.69084	1.115	0.6877	0.068		0.76824	0.93823	0.75145	0.53181	0.70708	0.13753	0.70317	0.15664	0.7075	0.06952		0.40759	0.01066	0.55059	0.56125
0.7399	2.971	0.7352	5.67533	0.69587	9.942	0.69123	1.067	0.68505	0.07		0.76617	0.91296	0.75137	0.53009	0.70625	0.13818	0.70249	0.15758	0.70533	0.07131		0.40799	0.01123	0.55002	0.56125
0.73856	2.99744	0.73511	5.72744	0.69435	9.977	0.6899	1.046	0.68253	0.064		0.76621	0.93101	0.74943	0.52834	0.70548	0.13475	0.70051	0.15603	0.70304	0.06952		0.40839	0.01179	0.54946	0.56125
0.73749	3.011	0.73345	5.75389	0.69274	9.98122	0.68838	1.081	0.68252	0.062		0.76434	0.93773	0.74831	0.53031	0.7045	0.13749	0.69963	0.1574	0.70205	0.07117		0.40879	0.01235	0.5489	0.56125
0.73545	3.00411	0.73278	5.82844	0.69338	10.0272	0.68818	1.039	0.68192	0.064		0.76235	0.94632	0.74807	0.5287	0.70193	0.13173	0.69755	0.15703	0.7011	0.0709		0.40919	0.01291	0.54834	0.56125
0.73358	3.03033	0.73065	5.87689	0.69108	10.046	0.68565	0.993	0.68163	0.058		0.76282	0.9365	0.74666	0.52799	0.70153	0.13095	0.69535	0.15801	0.70049	0.06966		0.40959	0.01347	0.54778	0.56125
0.73216	3.04444	0.72881	5.91178	0.6902	10.157	0.68411	0.985	0.68082	0.064		0.75996	0.93363	0.74578	0.53033	0.69868	0.12871	0.69406	0.15882	0.70085	0.07062		0.40999	0.01403	0.54722	0.56125
0.73141	3.101	0.7276	5.96456	0.68878	10.174	0.68375	0.945	0.68038	0.068		0.75938	0.94664	0.74406	0.53086	0.69878	0.1275	0.69228	0.15787	0.69928	0.07051		0.41039	0.01459	0.54666	0.56125
0.73089	3.10578	0.72838	5.98544	0.68607	10.306	0.68219	0.925	0.6783	0.052		0.75837	0.94757	0.74297	0.53108	0.69842	0.1232	0.69158	0.15793	0.69732	0.0691		0.41079	0.01515	0.5461	0.56125
0.73078	3.106	0.72491	6.01622	0.68535	10.3222	0.67985	0.903	0.6762	0.054		0.75782	0.95015	0.74094	0.52957	0.69765	0.12263	0.69228	0.15644	0.69674	0.06938		0.41119	0.01572	0.54553	0.56125
0.72901	3.12156	0.7251	6.06889	0.68277	10.473	0.67869	0.907	0.67473	0.056		0.75501	0.92051	0.73942	0.52593	0.6964	0.12004	0.6913	0.1585	0.69471	0.0687		0.41159	0.01628	0.54497	0.56125
0.72638	3.13589	0.72412	6.08522	0.68155	10.451	0.67726	0.887	0.67453	0.048		0.75408	0.93841	0.73763	0.52531	0.69492	0.12077	0.68967	0.15983	0.69365	0.06897		0.41199	0.01684	0.54441	0.56125
0.72552	3.16878	0.7233	6.14522	0.68011	10.5672	0.67683	0.851	0.67183	0.054		0.75325	0.94094	0.73676	0.52631	0.69262	0.11323	0.68719	0.15894	0.69213	0.07117		0.41239	0.0174	0.54385	0.56125
0.72475	3.17956	0.72133	6.20822	0.67808	10.492	0.67442	0.849	0.67012	0.052		0.75225	0.95333	0.73459	0.51962	0.69058	0.11739	0.68643	0.15983	0.68965	0.06933		0.41279	0.01796	0.54329	0.56125
0.72234	3.21778	0.71952	6.28767	0.67912	10.6394	0.67501	0.831	0.66952	0.046		0.75015	0.94165	0.735	0.5222	0.68994	0.11133	0.68416	0.1613	0.68798	0.06869		0.41319	0.01852	0.54273	0.56125
0.7211	3.30322	0.7175	6.31433	0.67761	10.6244	0.67246	0.829	0.66951	0.042		0.75057	0.95369	0.7338	0.52435	0.68863	0.10924	0.68299	0.16041	0.68641	0.06924		0.41359	0.01908	0.54217	0.56125
0.72166	3.305	0.71701	6.38767	0.67656	10.7262	0.671	0.787	0.66785	0.044		0.74958	0.95566	0.7335	0.52605	0.68717	0.10481	0.68193	0.16009	0.688	0.07105		0.41399	0.01964	0.54161	0.56125
0.71988	3.30078	0.7155	6.37567	0.67536	10.7282	0.66884	0.771	0.66642	0.036		0.7487	0.92827	0.73272	0.52406	0.68663	0.10442	0.68077	0.16231	0.68506	0.07064		0.41439	0.02021	0.54104	0.56125
0.72002	3.37522	0.71545	6.43533	0.67395	10.8127	0.66855	0.764	0.66464	0.044		0.74705	0.95056	0.73001	0.52643	0.68516	0.10219	0.67948	0.16066	0.68451	0.06924		0.41479	0.02077	0.54048	0.56125
0.71741	3.36933	0.71404	6.51622	0.67282	10.8462	0.66757	0.737	0.66267	0.042		0.74384	0.95678	0.72803	0.52846	0.68502	0.10195	0.67801	0.16109	0.68362	0.07007		0.41518	0.02133	0.53992	0.56125
0.71706	3.44156	0.7124	6.56489	0.66996	10.8762	0.66781	0.724	0.66073	0.04		0.74322	0.95582	0.72617	0.52661	0.68344	0.09745	0.67556	0.16198	0.6834	0.0691		0.41558	0.02189	0.53936	0.56125
0.71596	3.45856	0.71055	6.60567	0.66923	10.873	0.66524	0.707	0.65881	0.034		0.74192	0.94967	0.72543	0.52507	0.68113	0.09757	0.6737	0.16417	0.6813	0.06897		0.41598	0.02245	0.5388	0.56125
0.71422	3.471	0.70941	6.68656	0.66727	11.0164	0.66377	0.719	0.66061	0.036		0.74223	0.95192	0.72413	0.5228	0.67868	0.09431	0.67522	0.16158	0.6783	0.06884		0.41638	0.02301	0.53824	0.56125
0.71224	3.50744	0.7079	6.70689	0.66671	10.9612	0.66241	0.69	0.65737	0.034		0.74106	0.94815	0.72355	0.52274	0.67776	0.09472	0.67376	0.16296	0.67901	0.0676		0.41678	0.02357	0.53768	0.56125
0.71018	3.539	0.70737	6.78622	0.66668	11.0412	0.66062	0.698	0.65591	0.03		0.73771	0.96198	0.72307	0.52449	0.67793	0.09041	0.67194	0.16446	0.67834	0.06967		0.41718	0.02413	0.53712	0.56125
0.70932	3.547	0.7056	6.76722	0.66553	11.0357	0.65971	0.664	0.65459	0.028		0.73708	0.95054	0.72129	0.52302	0.67578	0.0891	0.66989	0.16213	0.67635	0.06883		0.41758	0.0247	0.53655	0.56125
0.70945	3.593	0.70526	6.80689	0.6639	11.1517	0.65726	0.67	0.6542	0.034		0.73567	0.9506	0.71935	0.52381	0.67417	0.08162	0.66947	0.16092	0.67446	0.06952		0.41798	0.02526	0.53599	0.56125
0.70948	3.62611	0.70384	6.89389	0.66215	11.147	0.65619	0.638	0.65311	0.034		0.73446	0.95535	0.71815	0.52362	0.67384	0.08027	0.66739	0.16178	0.67317	0.07048		0.41838	0.02582	0.53543	0.56125
0.70736	3.63733	0.70239	6.89256	0.6613	11.243	0.65564	0.632	0.65169	0.032		0.73381	0.94926	0.71862	0.52029	0.67191	0.07723	0.66688	0.16181	0.67187	0.06897		0.41878	0.02638	0.53487	0.56125
0.70515	3.70678	0.70104	6.95278	0.65894	11.2257	0.65556	0.624	0.64984	0.028		0.73403	0.9423	0.71522	0.51885	0.67007	0.07739	0.66447	0.16118	0.67166	0.06912		0.41918	0.02694	0.53431	0.56125
0.70405	3.73022	0.69986	7.05	0.65829	11.3314	0.65307	0.616	0.64807	0.026		0.73265	0.9482	0.71608	0.51899	0.66899	0.07334	0.66348	0.15877	0.67041	0.06883		0.41958	0.0275	0.53375	0.56125
0.70169	3.78822	0.6991	7.12633	0.65599	11.3477	0.65199	0.602	0.64893	0.026		0.73161	0.94476	0.71464	0.51851	0.66858	0.07291	0.66296	0.15991	0.6694	0.06897		0.41998	0.02806	0.53319	0.56125
0.70026	3.79233	0.69733	7.12911	0.65498	11.3834	0.65026	0.587	0.64613	0.028		0.73063	0.95533	0.7124	0.51551	0.6662	0.06805	0.66133	0.16009	0.66797	0.06869		0.42038	0.02862	0.53263	0.56125
0.69963	3.81622	0.69606	7.218	0.65409	11.3697	0.64819	0.57	0.64376	0.026		0.72776	0.95141	0.71102	0.52102	0.66552	0.06656	0.66012	0.15788	0.66674	0.06828		0.42078	0.02919	0.53206	0.56125
0.69818	3.82822	0.6959	7.19167	0.65426	11.4474	0.64884	0.587	0.64258	0.028		0.72654	0.95	0.7106	0.51737	0.66524	0.0632	0.6589	0.15595	0.66569	0.06966		0.42118	0.02975	0.5315	0.56125
0.69737	3.858	0.69397	7.28767	0.65168	11.4347	0.64711	0.559	0.64058	0.026		0.72477	0.94309	0.71044	0.51562	0.6647	0.06177	0.6587	0.1557	0.66374	0.06981		0.42158	0.03031	0.53094	0.56125
0.69653	3.84489	0.69281	7.33278	0.65053	11.4777	0.64616	0.568	0.6402	0.022		0.72588	0.93264	0.709	0.51877	0.66356	0.05787	0.65713	0.1571	0.66197	0.06941		0.42198	0.03087	0.53038	0.56125
0.69578	3.88467	0.69142	7.37889	0.64951	11.4679	0.64469	0.549	0.6397	0.022		0.7239	0.95119	0.70667	0.52042	0.66097	0.05651	0.65566	0.15552	0.6609	0.06883		0.42238	0.03143	0.52982	0.56125
0.69525	3.93989	0.68977	7.45956	0.64845	11.5717	0.64307	0.545	0.63949	0.022		0.72139	0.95647	0.70413	0.51564	0.66107	0.05174	0.65357	0.15635	0.6602	0.0691		0.42278	0.03199	0.52926	0.56125
0.69286	3.99922	0.68888	7.52689	0.64647	11.4769	0.64279	0.527	0.63879	0.022		0.71927	0.94092	0.70307	0.51556	0.65777	0.05156	0.65297	0.15558	0.65937	0.068		0.42318	0.03255	0.5287	0.56125
0.69079	4.04167	0.6871	7.582	0.64648	11.4064	0.64243	0.511	0.63634	0.022		0.71792	0.94455	0.7017	0.51376	0.65583	0.04699	0.65172	0.1583	0.65794	0.06828		0.42358	0.03311	0.52814	0.56125
0.68981	4.03889	0.68618	7.572	0.64323	11.4483	0.64	0.495	0.63508	0.022		0.71676	0.92045	0.70165	0.50918	0.65462	0.04657	0.64994	0.15664	0.65642	0.06697		0.42398	0.03368	0.52757	0.56125
0.68982	4.09378	0.68567	7.61711	0.64213	2.59	0.63667	0.499	0.63417	0.02		0.71512	0.94579	0.70161	0.51123	0.6525	0.04385	0.64882	0.15547	0.65542	0.06774		0.42438	0.03424	0.52701	0.56125
0.68846	4.07967	0.68425	7.71444	0.64151	2.51	0.63606	0.497	0.63319	0.02		0.71634	0.96146	0.70047	0.50276	0.65236	0.04297	0.64813	0.1547	0.65326	0.06786		0.42478	0.0348	0.52645	0.56125
0.68725	4.13622	0.68254	7.79333	0.64149	2.389	0.63384	0.493	0.6299	0.02		0.71471	0.92929	0.69967	0.51313	0.65356	0.04306	0.64565	0.15749	0.65209	0.07034		0.42517	0.03536	0.52589	0.56125
0.6865	4.15244	0.68102	7.82544	0.63963	2.375	0.63382	0.489	0.62871	0.016		0.71354	0.95969	0.69703	0.50798	0.65186	0.04077	0.64547	0.15796	0.65006	0.06967		0.42557	0.03592	0.52533	0.56125
0.68404	4.21467	0.68011	7.85311	0.63788	2.267	0.63327	0.495	0.62735	0.014		0.712	0.95192	0.69564	0.5094	0.65161	0.04014	0.64258	0.15687	0.64984	0.06814		0.42597	0.03648	0.52477	0.56125
0.68236	4.18333	0.67852	7.92567	0.63667	2.24	0.63145	0.471	0.62582	0.016		0.71137	0.9451	0.69506	0.50465	0.65006	0.04227	0.64176	0.15716	0.64828	0.06926		0.42637	0.03704	0.52421	0.56125
0.6819	4.28978	0.67766	7.96667	0.63544	2.185	0.63184	0.471	0.62472	0.022		0.70996	0.92549	0.69385	0.50256	0.64728	0.04216	0.64044	0.15634	0.64689	0.06815		0.42677	0.0376	0.52365	0.56125
0.67975	4.29144	0.67549	8.00367	0.63383	2.131	0.63028	0.455	0.62332	0.016		0.70746	0.96005	0.69279	0.50476	0.64586	0.04346	0.63904	0.15679	0.64536	0.06829		0.42717	0.03817	0.52308	0.56125
0.67981	4.38344	0.67374	8.04944	0.63247	2.07	0.62868	0.447	0.6233	0.022		0.70746	0.94348	0.69237	0.50256	0.64323	0.05133	0.63952	0.16066	0.64491	0.06855		0.42757	0.03873	0.52252	0.56125
0.67805	4.37011	0.6743	8.08933	0.63065	2.049	0.62692	0.447	0.62261	0.016		0.70634	0.94091	0.68951	0.50126	0.64145	0.29851	0.63804	0.15785	0.64346	0.0691		0.42797	0.03929	0.52196	0.56125
0.67651	4.39178	0.67273	8.156	0.62969	1.978	0.62517	0.433	0.62134	0.018		0.70548	0.88897	0.68798	0.50552	0.64159	0.30691	0.63601	0.15863	0.64308	0.06679		0.42837	0.03985	0.5214	0.56125
0.67511	4.43644	0.671	8.16778	0.62821	1.968	0.62373	0.411	0.61979	0.018		0.7046	0.9272	0.68695	0.49177	0.64016	0.30775	0.63468	0.15802	0.64235	0.06802		0.42877	0.04041	0.52084	0.56125
0.67434	4.51478	0.66994	8.28511	0.62663	1.942	0.6223	0.439	0.61783	0.016		0.70372	0.92106	0.68487	0.50592	0.63942	0.30947	0.63274	0.15847	0.64128	0.06676		0.42917	0.04097	0.52028	0.56125
0.67378	4.57478	0.66802	8.39811	0.62732	1.928	0.6208	0.439	0.61533	0.018		0.70083	0.94216	0.68425	0.50119	0.6392	0.31177	0.63263	0.16156	0.63852	0.06858		0.42957	0.04153	0.51972	0.56125
0.67194	4.61922	0.66749	8.41678	0.62573	1.852	0.61944	0.399	0.61467	0.018		0.69944	0.90611	0.68376	0.50163	0.63766	0.31224	0.63156	0.16052	0.63827	0.06746		0.42997	0.04209	0.51916	0.56125
0.67046	4.685	0.66577	8.47778	0.62421	1.895	0.619	0.397	0.61318	0.016		0.699	0.93077	0.68207	0.50112	0.63647	0.31165	0.6299	0.16138	0.6364	0.0687		0.43037	0.04266	0.51859	0.56125
0.66908	4.69622	0.66518	8.48256	0.62346	1.83	0.61731	0.409	0.61082	0.018		0.69721	0.92359	0.68059	0.50335	0.634	0.31323	0.62825	0.16081	0.63481	0.06869		0.43077	0.04322	0.51803	0.56125
0.66813	4.661	0.66595	8.54589	0.62147	1.816	0.61588	0.393	0.60964	0.018		0.69596	0.92076	0.68039	0.49673	0.63264	0.31392	0.62743	0.16144	0.63382	0.06857		0.43117	0.04378	0.51747	0.56125
0.6676	4.76	0.66359	8.60956	0.62109	1.752	0.61503	0.395	0.61016	0.012		0.69568	0.91503	0.67855	0.49353	0.63111	0.31356	0.62604	0.16072	0.63211	0.06786		0.43157	0.04434	0.51691	0.56125
0.66595	4.81944	0.66168	8.69533	0.61866	1.744	0.61312	0.373	0.60734	0.016		0.69455	0.91772	0.6769	0.4952	0.63016	0.31136	0.62596	0.15936	0.63089	0.06884		0.43197	0.0449	0.51635	0.56125
0.66401	4.85789	0.66061	8.68267	0.61708	1.697	0.61255	0.371	0.60637	0.016		0.69379	0.91905	0.67587	0.49084	0.62955	0.31577	0.62287	0.15942	0.62964	0.06717		0.43237	0.04546	0.51579	0.56125
0.66335	4.89144	0.65876	8.79422	0.61614	1.703	0.61027	0.365	0.6066	0.016		0.69247	0.9046	0.67469	0.48572	0.62877	0.3156	0.62125	0.16143	0.62714	0.06786		0.43277	0.04602	0.51523	0.56125
0.66171	4.99444	0.65746	8.81322	0.6146	1.638	0.60875	0.343	0.60573	0.01		0.69212	0.87644	0.67311	0.48684	0.62533	0.31787	0.6203	0.16031	0.62623	0.0691		0.43317	0.04658	0.51467	0.56125
0.65994	5.02844	0.6562	8.92311	0.61262	1.669	0.60748	0.337	0.60431	0.012		0.68943	0.88769	0.67253	0.49374	0.62338	0.31606	0.6188	0.16212	0.6254	0.06759		0.43357	0.04715	0.5141	0.56125
0.65858	5.04778	0.655	8.94067	0.61122	1.605	0.60786	0.353	0.60286	0.012		0.68583	0.91029	0.67067	0.4907	0.62451	0.31906	0.61862	0.1602	0.62472	0.06814		0.43397	0.04771	0.51354	0.56125
0.65799	5.033	0.65308	9.00689	0.61135	1.607	0.60639	0.345	0.60174	0.014		0.68586	0.8988	0.6688	0.4883	0.62251	0.32232	0.61826	0.16284	0.62247	0.06676		0.43437	0.04827	0.51298	0.56125
0.65824	5.159	0.65418	9.04644	0.61053	1.572	0.60413	0.337	0.60002	0.012		0.68599	0.89334	0.66899	0.48734	0.62072	0.32171	0.61512	0.16192	0.62219	0.06703		0.43477	0.04883	0.51242	0.56125
0.65546	5.17322	0.65157	9.12056	0.60876	1.561	0.60403	0.333	0.59844	0.014		0.68397	0.90459	0.66841	0.48764	0.62026	0.32357	0.61519	0.1617	0.62122	0.06886		0.43516	0.04939	0.51186	0.56125
0.65489	5.328	0.65004	9.167	0.60855	1.554	0.60259	0.333	0.59652	0.01		0.68166	0.91399	0.6667	0.48848	0.61778	0.31995	0.61339	0.16153	0.61917	0.06883		0.43556	0.04995	0.5113	0.56125
0.65214	5.32267	0.64867	9.19222	0.60622	1.521	0.60123	0.325	0.59608	0.008		0.6812	0.91286	0.66564	0.48386	0.61712	0.31748	0.61151	0.16259	0.61884	0.0691		0.43596	0.05051	0.51074	0.56125
0.65181	5.416	0.64694	9.26733	0.60473	1.476	0.59897	0.329	0.59324	0.01		0.68271	0.89948	0.66422	0.48372	0.61782	0.3172	0.61033	0.1629	0.61753	0.068		0.43636	0.05107	0.51018	0.56125
0.65085	5.48544	0.64496	9.33589	0.60323	1.48	0.59727	0.317	0.59272	0.012		0.68041	0.91291	0.66228	0.47987	0.61658	0.31673	0.60889	0.16097	0.61639	0.06841		0.43676	0.05164	0.50961	0.56125
0.65028	5.52833	0.64444	9.40422	0.60201	1.428	0.59627	0.305	0.59156	0.008		0.67852	0.91451	0.66145	0.4808	0.61512	0.31431	0.60823	0.16244	0.61431	0.06952		0.43716	0.0522	0.50905	0.56125
0.64764	5.50089	0.64395	9.42444	0.60036	1.436	0.59529	0.321	0.59088	0.012		0.67578	0.90298	0.65811	0.48051	0.6144	0.31232	0.60728	0.16192	0.61311	0.06731		0.43756	0.05276	0.50849	0.56125
0.64839	5.64978	0.64249	9.47022	0.59946	1.405	0.59373	0.327	0.58965	0.012		0.67433	0.9079	0.65804	0.48048	0.61109	0.31369	0.60604	0.16334	0.61224	0.06855		0.43796	0.05332	0.50793	0.56125
0.64608	5.62189	0.64306	9.54778	0.5976	1.367	0.59217	0.305	0.58817	0.01		0.6725	0.89897	0.65629	0.47787	0.61001	0.31333	0.60419	0.16343	0.611	0.06897		0.43836	0.05388	0.50737	0.56125
0.64557	5.74967	0.64157	9.61822	0.59661	1.343	0.59121	0.295	0.58781	0.01		0.67259	0.91126	0.65634	0.48152	0.60718	0.31262	0.60231	0.16466	0.60932	0.06815		0.43876	0.05444	0.50681	0.56125
0.64338	5.83833	0.63972	9.67311	0.59689	1.355	0.59023	0.281	0.58493	0.012		0.67249	0.91038	0.65563	0.48027	0.6092	0.31111	0.60072	0.16199	0.60882	0.0676		0.43916	0.055	0.50625	0.56125
0.643	5.86178	0.63747	9.71544	0.59489	1.325	0.58846	0.289	0.58528	0.01		0.67	0.90502	0.65463	0.47495	0.60722	0.31235	0.59923	0.16238	0.60668	0.06786		0.43956	0.05556	0.50569	0.56125
0.64041	5.86233	0.63611	9.80567	0.59373	1.293	0.58688	0.295	0.58336	0.01		0.66843	0.91295	0.65366	0.47692	0.60456	0.31047	0.59833	0.16423	0.60373	0.06767		0.43996	0.05613	0.50512	0.56125
0.64037	5.95589	0.63447	9.79044	0.59147	1.288	0.58745	0.277	0.58161	0.01		0.66758	0.90942	0.65119	0.47415	0.60338	0.31217	0.59738	0.16452	0.60436	0.06759		0.44036	0.05669	0.50456	0.56125
0.63821	5.99578	0.63505	9.93322	0.59056	1.251	0.58542	0.283	0.57953	0.01		0.66714	0.91884	0.64958	0.47471	0.6014	0.30947	0.59561	0.16291	0.60297	0.0691		0.44076	0.05725	0.504	0.56125
0.63704	6.01433	0.63226	9.948	0.58883	1.226	0.58398	0.281	0.5791	0.006		0.66584	0.90907	0.64945	0.47107	0.6011	0.31084	0.59528	0.16659	0.60116	0.06717		0.44116	0.05781	0.50344	0.56125
0.63683	6.02922	0.63076	10.0318	0.58779	1.242	0.58278	0.265	0.57731	0.01		0.66381	0.90168	0.64769	0.47375	0.59939	0.31098	0.59331	0.16612	0.60008	0.06815		0.44156	0.05837	0.50288	0.56125
0.63532	6.08389	0.62973	10.0136	0.58574	1.234	0.58093	0.269	0.57577	0.008		0.66272	0.89266	0.64623	0.47232	0.59896	0.31325	0.59346	0.16336	0.59988	0.06703		0.44196	0.05893	0.50232	0.56125
0.63425	6.18967	0.62967	10.0826	0.5851	1.19	0.58016	0.267	0.57486	0.01		0.66375	0.90214	0.64451	0.47264	0.59656	0.31059	0.59187	0.16535	0.59799	0.06869		0.44236	0.05949	0.50176	0.56125
0.63286	6.19022	0.62823	10.1348	0.58386	1.172	0.5786	0.265	0.57534	0.01		0.66199	0.91714	0.64488	0.47002	0.5976	0.30857	0.59036	0.16694	0.59563	0.07145		0.44276	0.06005	0.5012	0.56125
0.63113	6.21967	0.62667	10.235	0.58223	1.148	0.57773	0.249	0.57374	0.006		0.66079	0.89387	0.64204	0.46956	0.59538	0.31144	0.58876	0.16598	0.59407	0.06759		0.44316	0.06062	0.50063	0.56125
0.63051	6.32278	0.62486	10.2363	0.58102	1.147	0.5759	0.245	0.57234	0.01		0.65946	0.8974	0.64121	0.47005	0.59401	0.30846	0.58678	0.16869	0.5943	0.06884		0.44356	0.06118	0.50007	0.56125
0.62821	6.31067	0.62224	10.3633	0.57928	1.103	0.57399	0.245	0.57084	0.01		0.65828	0.88845	0.64011	0.47093	0.59316	0.31052	0.58643	0.16601	0.59326	0.06939		0.44396	0.06174	0.49951	0.56125
0.62731	6.36889	0.62075	10.3306	0.57999	1.112	0.57334	0.242	0.56913	0.006		0.65622	0.88502	0.63935	0.46769	0.59105	0.30881	0.58555	0.16734	0.59164	0.06857		0.44436	0.0623	0.49895	0.56125
0.62501	6.40456	0.6207	10.4478	0.5789	1.107	0.5726	0.243	0.56745	0.006		0.65405	0.88156	0.63757	0.46733	0.59022	0.31159	0.58444	0.17019	0.59116	0.06731		0.44476	0.06286	0.49839	0.56125
0.62438	6.41733	0.62092	10.4756	0.57753	1.072	0.57074	0.246	0.56608	0.008		0.65126	0.85749	0.63689	0.46382	0.58903	0.31078	0.58292	0.16795	0.58956	0.06717		0.44515	0.06342	0.49783	0.56125
0.62495	6.45556	0.62012	10.5968	0.57603	1.053	0.56994	0.239	0.56484	0.006		0.65215	0.86964	0.63579	0.46008	0.58591	0.31355	0.58243	0.16627	0.58803	0.06636		0.44555	0.06398	0.49727	0.56125
0.62276	6.53744	0.61898	10.5662	0.57304	1.057	0.56882	0.235	0.56452	0.01		0.65157	0.8906	0.63353	0.45826	0.58552	0.31018	0.58027	0.16785	0.58637	0.06677		0.44595	0.06454	0.49671	0.56125
0.62127	6.517	0.61915	10.6177	0.57216	1.054	0.56734	0.256	0.56138	0.008		0.65121	0.88528	0.63237	0.46149	0.5836	0.31288	0.57914	0.16852	0.58517	0.06579		0.44635	0.06511	0.49614	0.56125
0.61935	6.57233	0.61609	10.6252	0.57102	1.02	0.56624	0.252	0.56054	0.008		0.6512	0.88554	0.63143	0.45979	0.58221	0.31722	0.57682	0.16725	0.58392	0.06579		0.44675	0.06567	0.49558	0.56125
0.61934	6.65978	0.61396	10.7927	0.56902	1.009	0.56535	0.23	0.55951	0.006		0.64886	0.87952	0.63051	0.45943	0.58261	0.31383	0.57556	0.16777	0.5832	0.06676		0.44715	0.06623	0.49502	0.56125
0.61722	6.72333	0.61145	10.7761	0.56791	1.028	0.56312	0.222	0.55799	0.004		0.64701	0.89635	0.62898	0.4567	0.58088	0.31234	0.57312	0.16887	0.58136	0.06545		0.44755	0.06679	0.49446	0.56125
0.61545	6.76467	0.61067	10.8579	0.56649	0.974	0.56254	0.24	0.55621	0.006		0.64516	0.88565	0.62862	0.45308	0.58086	0.31328	0.57277	0.1692	0.58055	0.06434		0.44795	0.06735	0.4939	0.56125
0.61384	6.79111	0.60955	10.9257	0.56495	0.97	0.5611	0.234	0.55571	0.008		0.64473	0.89947	0.62698	0.45058	0.57761	0.31643	0.57218	0.16719	0.5788	0.06497		0.44835	0.06791	0.49334	0.56125
0.61243	6.81911	0.60964	11.0399	0.56408	0.988	0.55916	0.212	0.55549	0.006		0.64445	0.88878	0.62713	0.449	0.57711	0.31726	0.57039	0.17062	0.57692	0.06524		0.44875	0.06847	0.49278	0.56125
0.61109	6.87278	0.60897	10.9766	0.5631	0.95	0.55787	0.216	0.55399	0.006		0.64305	0.8902	0.62273	0.44647	0.57587	0.31682	0.56821	0.17012	0.57653	0.06464		0.44915	0.06903	0.49222	0.56125
0.61196	6.89678	0.60739	11.126	0.56275	0.966	0.55622	0.222	0.55265	0.004		0.64027	0.86952	0.62228	0.44572	0.57256	0.31802	0.56757	0.17056	0.57461	0.06386		0.44955	0.0696	0.49165	0.56125
0.60965	6.90889	0.60442	11.1569	0.56162	0.978	0.55467	0.22	0.55139	0.006		0.6392	0.8731	0.6212	0.44241	0.5738	0.32156	0.56769	0.17033	0.57379	0.06512		0.44995	0.07016	0.49109	0.56125
0.6095	6.96956	0.60504	11.1857	0.56055	0.93	0.55353	0.206	0.54954	0.004		0.6378	0.88762	0.61968	0.44265	0.57215	0.31993	0.56627	0.16961	0.57224	0.06421		0.45035	0.07072	0.49053	0.56125
0.60852	7.02511	0.60278	11.1834	0.55961	0.936	0.55357	0.198	0.54842	0.004		0.63682	0.87162	0.62081	0.44055	0.57128	0.31999	0.5632	0.16932	0.57006	0.06333		0.45075	0.07128	0.48997	0.56125
0.60656	7.119	0.60032	11.3408	0.55735	0.94	0.55133	0.204	0.54705	0.004		0.63659	0.88748	0.61881	0.43908	0.5696	0.31956	0.56307	0.17016	0.56912	0.06262		0.45115	0.07184	0.48941	0.56125
0.60472	7.15156	0.59961	11.3099	0.55739	0.908	0.55053	0.21	0.54631	0.006		0.6341	0.88776	0.61766	0.43861	0.56712	0.32231	0.56169	0.17022	0.56827	0.06367		0.45155	0.0724	0.48885	0.56125
0.60363	7.16122	0.60011	11.5013	0.5554	0.913	0.54989	0.196	0.54379	0.002		0.63361	0.8813	0.61636	0.43787	0.56598	0.31977	0.56106	0.17232	0.56725	0.06381		0.45195	0.07296	0.48829	0.56125
0.60216	7.22078	0.59888	11.4962	0.55432	0.892	0.54829	0.196	0.54278	0.004		0.63185	0.88366	0.61524	0.43366	0.56532	0.32062	0.5596	0.1741	0.56523	0.06257		0.45235	0.07352	0.48773	0.56125
0.60002	7.28322	0.59634	11.5881	0.55348	0.873	0.54728	0.196	0.54103	0.004		0.63097	0.87996	0.61392	0.43628	0.56481	0.32087	0.55947	0.17251	0.56439	0.06443		0.45275	0.07409	0.48716	0.56125
0.59973	7.29367	0.59525	11.5826	0.55044	0.871	0.54423	0.2	0.53939	0.004		0.62874	0.88101	0.61167	0.4313	0.5638	0.3216	0.55839	0.17336	0.56286	0.06312		0.45315	0.07465	0.4866	0.56125
0.59928	7.30444	0.59335	11.6924	0.54836	0.872	0.54381	0.192	0.53767	0.006		0.62878	0.87621	0.6108	0.42814	0.56278	0.32112	0.5563	0.17421	0.56184	0.06276		0.45355	0.07521	0.48604	0.56125
0.59787	7.37622	0.59324	11.6567	0.54747	0.891	0.5417	0.198	0.53753	0.002		0.62806	0.84074	0.60962	0.42719	0.56111	0.32165	0.55463	0.1729	0.55962	0.06381		0.45395	0.07577	0.48548	0.56125
0.59701	7.38667	0.59174	11.7198	0.54601	0.86	0.5417	0.188	0.53635	0.002		0.62489	0.84847	0.60785	0.42796	0.55905	0.32335	0.55269	0.17689	0.56001	0.06333		0.45435	0.07633	0.48492	0.56125
0.59561	7.47756	0.59104	11.7114	0.54668	0.85	0.54004	0.186	0.53414	0		0.62377	0.8682	0.60632	0.42622	0.55793	0.32074	0.55105	0.17339	0.55905	0.06152		0.45475	0.07689	0.48436	0.56125
0.59333	7.59767	0.58984	11.8696	0.54498	0.844	0.53836	0.186	0.53405	0.004		0.62264	0.88627	0.60662	0.42661	0.55702	0.32525	0.5503	0.17117	0.5586	0.0629		0.45514	0.07745	0.4838	0.56125
0.5926	7.58067	0.58708	11.8746	0.54417	0.814	0.5375	0.19	0.53348	0.004		0.62308	0.87577	0.60544	0.4256	0.55665	0.32287	0.54924	0.17473	0.55616	0.06236		0.45554	0.07801	0.48324	0.56125
0.59137	7.67433	0.58714	11.9276	0.54337	0.83	0.53626	0.192	0.53257	0.002		0.62237	0.87773	0.60342	0.42014	0.55426	0.32256	0.54858	0.1743	0.55565	0.06208		0.45594	0.07858	0.48267	0.56125
0.5899	7.70822	0.58649	11.9922	0.54074	0.824	0.5353	0.19	0.5311	0.002		0.62151	0.86947	0.60239	0.42026	0.55318	0.32208	0.54789	0.17482	0.55322	0.06139		0.45634	0.07914	0.48211	0.56125
0.5877	7.76267	0.58518	12.0719	0.53931	0.806	0.53334	0.19	0.52969	0.004		0.62026	0.86569	0.6012	0.41838	0.5511	0.3218	0.54611	0.17347	0.5522	0.06055		0.45674	0.0797	0.48155	0.56125
0.58684	7.81733	0.58399	12.081	0.53842	0.787	0.53279	0.182	0.52821	0.002		0.61817	0.87884	0.59895	0.42015	0.54932	0.32493	0.54342	0.17182	0.55062	0.06167		0.45714	0.08026	0.48099	0.56125
0.58718	7.77644	0.5823	12.2074	0.53571	0.788	0.53055	0.182	0.52609	0.002		0.61701	0.83189	0.59837	0.41272	0.54739	0.32484	0.54216	0.17525	0.54908	0.06221		0.45754	0.08082	0.48043	0.56125
0.5862	7.88533	0.57942	12.1686	0.53668	0.779	0.53081	0.172	0.52397	0.002		0.61455	0.86076	0.59709	0.41162	0.54667	0.3257	0.54178	0.17513	0.54784	0.06131		0.45794	0.08138	0.47987	0.56125
0.58503	8.00756	0.57873	12.2514	0.53489	0.785	0.52913	0.182	0.52386	0.004		0.61294	0.86185	0.59599	0.40763	0.54685	0.32559	0.53971	0.17415	0.5471	0.06215		0.45834	0.08194	0.47931	0.56125
0.58275	7.96178	0.57949	12.2732	0.53286	0.76	0.52826	0.174	0.52199	0.002		0.6129	0.83522	0.59406	0.41139	0.54753	0.32727	0.53849	0.17526	0.54628	0.06036		0.45874	0.0825	0.47875	0.56125
0.58129	8.09089	0.57695	12.3978	0.53167	0.744	0.52695	0.168	0.52145	0.004		0.61262	0.85806	0.59345	0.41018	0.54505	0.32639	0.53729	0.17441	0.54407	0.06105		0.45914	0.08307	0.47818	0.56125
0.57925	8.12	0.57566	12.3547	0.532	0.758	0.52455	0.176	0.51934	0		0.6106	0.85674	0.59184	0.40628	0.54251	0.32314	0.53641	0.17412	0.5431	0.06		0.45954	0.08363	0.47762	0.56125
0.57755	8.14833	0.57458	12.5089	0.52993	0.759	0.52265	0.168	0.51776	0		0.60883	0.85784	0.59257	0.40462	0.54155	0.32109	0.53549	0.17215	0.54138	0.06148		0.45994	0.08419	0.47706	0.56125
0.57805	8.21567	0.57412	12.4904	0.52739	0.729	0.52132	0.17	0.51599	0.002		0.60734	0.87712	0.59034	0.40416	0.54081	0.3232	0.53398	0.17318	0.54033	0.05986		0.46034	0.08475	0.4765	0.56125
0.57603	8.32789	0.57218	12.5417	0.52642	0.74	0.52012	0.182	0.51493	0		0.60701	0.86526	0.58946	0.40021	0.53975	0.32379	0.53373	0.17226	0.53975	0.06043		0.46074	0.08531	0.47594	0.56125
0.57443	8.306	0.57092	12.6248	0.52415	0.724	0.51894	0.164	0.51378	0		0.60507	0.85232	0.58759	0.40084	0.53834	0.3245	0.53203	0.17281	0.53787	0.06017		0.46114	0.08587	0.47538	0.56125
0.57291	8.36178	0.56924	12.7083	0.52375	0.718	0.51793	0.176	0.51288	0.002		0.60459	0.8633	0.58656	0.39658	0.53719	0.32508	0.53014	0.17494	0.53556	0.05939		0.46154	0.08643	0.47482	0.56125
0.57307	8.361	0.56695	12.7153	0.5232	0.718	0.51728	0.16	0.51167	0		0.60394	0.86502	0.58594	0.39079	0.53617	0.3276	0.52844	0.17177	0.53499	0.06		0.46194	0.08699	0.47426	0.56125
0.57203	8.424	0.56559	12.8273	0.5232	0.712	0.51548	0.162	0.51215	0		0.60358	0.85866	0.58411	0.38762	0.53346	0.32577	0.52849	0.17225	0.53433	0.05972		0.46234	0.08756	0.47369	0.56125
0.57088	8.53089	0.56436	12.7947	0.5223	0.71	0.51485	0.166	0.50973	0.004		0.60164	0.84467	0.58308	0.38605	0.53225	0.3232	0.52656	0.17451	0.53234	0.05828		0.46274	0.08812	0.47313	0.56125
0.56942	8.604	0.5629	12.9208	0.51978	0.694	0.51363	0.168	0.5086	0		0.59978	0.84736	0.58029	0.38614	0.5307	0.32478	0.52526	0.17097	0.5319	0.05926		0.46314	0.08868	0.47257	0.56125
0.56812	8.61	0.56493	12.8838	0.51797	0.688	0.51164	0.162	0.50791	0.004		0.60021	0.87333	0.57905	0.38702	0.53066	0.32588	0.52336	0.17163	0.52957	0.05697		0.46354	0.08924	0.47201	0.56125
0.56623	8.77556	0.56374	12.9632	0.51636	0.694	0.50936	0.16	0.50603	0.002		0.59999	0.87001	0.57811	0.38494	0.52838	0.32504	0.52345	0.17252	0.52881	0.05807		0.46394	0.0898	0.47145	0.56125
0.56514	8.739	0.56211	12.992	0.5155	0.672	0.50738	0.164	0.5055	0		0.59788	0.87592	0.57664	0.38592	0.52723	0.32344	0.52207	0.17137	0.52665	0.05793		0.46434	0.09036	0.47089	0.56125
0.56422	8.79567	0.5607	13.108	0.51394	0.682	0.50784	0.154	0.5032	0		0.59556	0.8751	0.57724	0.38593	0.52545	0.32464	0.52038	0.17251	0.52553	0.05738		0.46474	0.09092	0.47033	0.56125
0.5638	8.85144	0.55833	13.1334	0.51387	0.676	0.50819	0.164	0.50125	0		0.59374	0.86495	0.57582	0.38008	0.52367	0.32269	0.51848	0.16976	0.52413	0.05684		0.46513	0.09148	0.46977	0.56125
0.56125	8.97578	0.55572	13.2269	0.51142	0.68	0.50578	0.154	0.50023	0		0.59191	0.88441	0.57414	0.37746	0.52406	0.32234	0.51649	0.17154	0.52384	0.05766		0.46553	0.09205	0.4692	0.56125
0.56039	8.97056	0.55419	13.2722	0.50927	0.672	0.50621	0.152	0.498	0		0.59124	0.87676	0.57306	0.3764	0.52281	0.32547	0.517	0.17103	0.52382	0.0585		0.46593	0.09261	0.46864	0.56125
0.55844	9.02156	0.5535	13.3377	0.50694	0.65	0.50267	0.148	0.49736	0		0.59082	0.87065	0.57178	0.37264	0.52173	0.32257	0.51477	0.17146	0.52192	0.05726		0.46633	0.09317	0.46808	0.56125
0.55767	9.03144	0.5518	13.3631	0.50831	0.626	0.50137	0.148	0.49662	0		0.58943	0.87518	0.56982	0.37188	0.52052	0.32254	0.51312	0.16782	0.52068	0.05808		0.46673	0.09373	0.46752	0.56125
0.55705	9.09911	0.55173	13.4674	0.50788	0.644	0.50022	0.148	0.49574	0		0.58787	0.88477	0.56895	0.36723	0.5185	0.32303	0.51242	0.17182	0.51824	0.05602		0.46713	0.09429	0.46696	0.56125
0.55593	9.17211	0.55102	13.4191	0.50604	0.638	0.49899	0.144	0.49479	0		0.58707	0.89657	0.56857	0.36798	0.51675	0.32536	0.50989	0.16789	0.51731	0.05769		0.46753	0.09485	0.4664	0.56125
0.55464	9.24222	0.54952	13.5414	0.50437	0.656	0.49721	0.146	0.49312	0		0.58574	0.88538	0.56613	0.364	0.51702	0.32482	0.50905	0.16889	0.51592	0.05724		0.46793	0.09541	0.46584	0.56125
0.55366	9.26544	0.55012	13.4948	0.50195	0.61	0.49527	0.148	0.49127	0		0.58402	0.91032	0.56564	0.3636	0.51645	0.32448	0.50872	0.16959	0.51505	0.05779		0.46833	0.09597	0.46528	0.56125
0.553	9.33144	0.54755	13.6667	0.50062	0.608	0.49486	0.14	0.49027	0		0.58293	0.90787	0.56419	0.35781	0.51509	0.32591	0.50668	0.1665	0.51316	0.05753		0.46873	0.09654	0.46471	0.56125
0.55104	9.39644	0.54581	13.6134	0.49936	0.6	0.49334	0.146	0.4872	0		0.58218	0.89758	0.56183	0.35333	0.51263	0.32271	0.50425	0.17051	0.51216	0.05752		0.46913	0.0971	0.46415	0.56125
0.55085	9.41889	0.54401	13.7294	0.50036	0.614	0.49266	0.132	0.48677	0		0.58203	0.89987	0.56111	0.34913	0.51114	0.32314	0.50343	0.16818	0.51057	0.05738		0.46953	0.09766	0.46359	0.56125
0.5478	9.45133	0.54408	13.7204	0.49963	0.61	0.49137	0.148	0.48521	0		0.58099	0.90362	0.56116	0.3515	0.51034	0.32453	0.50335	0.17018	0.51009	0.05684		0.46993	0.09822	0.46303	0.56125
0.54531	9.53489	0.54184	13.8819	0.49902	0.612	0.49019	0.136	0.48407	0		0.57863	0.88418	0.55985	0.34638	0.50921	0.32252	0.50111	0.16897	0.50853	0.05822		0.47033	0.09878	0.46247	0.56125
0.54384	9.608	0.54014	13.8663	0.49652	0.608	0.48843	0.144	0.48311	0		0.57704	0.88807	0.55816	0.34231	0.50772	0.32638	0.50089	0.16892	0.50759	0.05884		0.47073	0.09934	0.46191	0.56125
0.54306	9.66922	0.53943	13.9137	0.49477	0.592	0.48685	0.128	0.48209	0		0.57479	0.87604	0.55663	0.34316	0.5068	0.32217	0.50063	0.1692	0.50557	0.05903		0.47113	0.0999	0.46135	0.56125
0.54338	9.63811	0.53803	13.923	0.49317	0.602	0.48365	0.13	0.48051	0		0.57334	0.90472	0.55518	0.33895	0.50484	0.32157	0.4981	0.17013	0.50371	0.05919		0.47153	0.10046	0.46079	0.56125
0.54269	9.73756	0.53691	14.0776	0.49149	0.588	0.48348	0.134	0.48049	0		0.57326	0.88116	0.55375	0.33816	0.50354	0.32132	0.49625	0.17136	0.50222	0.05843		0.47193	0.10103	0.46022	0.56125
0.54221	9.81244	0.53475	14.0333	0.48975	0.582	0.48274	0.138	0.479	0		0.57187	0.90688	0.55249	0.33179	0.50222	0.3233	0.49573	0.16852	0.5017	0.0587		0.47233	0.10159	0.45966	0.56125
0.54101	9.89544	0.53397	14.1382	0.48797	0.58	0.48227	0.138	0.47761	0		0.57086	0.91508	0.55218	0.32946	0.50082	0.32165	0.49493	0.17157	0.50058	0.05931		0.47273	0.10215	0.4591	0.56125
0.53811	9.94533	0.53358	14.2333	0.48703	0.57	0.48057	0.132	0.47569	0		0.57065	0.90353	0.55029	0.32886	0.49979	0.3231	0.49321	0.17252	0.49906	0.05919		0.47313	0.10271	0.45854	0.56125
0.53737	9.93833	0.53389	14.1877	0.48618	0.586	0.47839	0.128	0.47494	0		0.56969	0.91116	0.54979	0.32708	0.49971	0.32121	0.49123	0.17047	0.49848	0.05738		0.47353	0.10327	0.45798	0.56125
0.53609	10.0493	0.53153	14.2164	0.48527	0.572	0.48029	0.124	0.47398	0		0.56675	0.90429	0.54807	0.3187	0.49795	0.32022	0.48992	0.17154	0.49736	0.05919		0.47393	0.10383	0.45742	0.56125
0.5354	10.0416	0.53019	14.3153	0.48392	0.564	0.47711	0.13	0.47188	0		0.56566	0.91362	0.5458	0.31845	0.49662	0.31868	0.48956	0.17116	0.49628	0.05924		0.47433	0.10439	0.45686	0.56125
0.53409	10.1004	0.52836	14.3176	0.48169	0.567	0.47596	0.134	0.47118	0		0.56698	0.89264	0.54419	0.31531	0.49541	0.31906	0.48861	0.17162	0.4952	0.05821		0.47473	0.10495	0.4563	0.56125
0.5322	10.1989	0.52746	14.3812	0.48004	0.561	0.47517	0.13	0.46938	0		0.56555	0.90498	0.54406	0.31242	0.49349	0.31989	0.48735	0.17272	0.49335	0.05753		0.47512	0.10552	0.45573	0.56125
0.5304	10.202	0.5268	14.4354	0.47837	0.546	0.47418	0.124	0.46896	0		0.56296	0.89428	0.54411	0.31615	0.49211	0.31911	0.48551	0.17212	0.49257	0.05912		0.47552	0.10608	0.45517	0.56125
0.52794	10.3002	0.52519	14.5502	0.47826	0.545	0.47173	0.124	0.46622	0		0.56217	0.90451	0.54256	0.31497	0.49125	0.31878	0.48347	0.17186	0.49091	0.05952		0.47592	0.10664	0.45461	0.56125
0.52658	10.351	0.52344	14.5372	0.47636	0.561	0.47081	0.12	0.46501	0		0.55999	0.90123	0.54164	0.31014	0.49077	0.31834	0.48144	0.17171	0.48953	0.05788		0.47632	0.1072	0.45405	0.56125
0.52648	10.3238	0.52093	14.659	0.47632	0.55	0.46919	0.11	0.46318	0		0.55778	0.86084	0.53974	0.30631	0.48839	0.31602	0.47928	0.171	0.48867	0.05795		0.47672	0.10776	0.45349	0.56125
0.52627	10.4279	0.51966	14.6301	0.47466	0.541	0.46853	0.126	0.46261	0		0.55763	0.90416	0.53892	0.30534	0.48676	0.3191	0.47878	0.17045	0.48772	0.05767		0.47712	0.10832	0.45293	0.56125
0.52514	10.4739	0.51872	14.7621	0.4736	0.541	0.46782	0.13	0.46084	0		0.55754	0.87289	0.5372	0.30205	0.4858	0.31985	0.4777	0.17097	0.48703	0.05905		0.47752	0.10888	0.45237	0.56125
0.5244	10.5089	0.51815	14.796	0.47203	0.525	0.466	0.124	0.45984	0		0.55651	0.8946	0.53451	0.2972	0.48371	0.31894	0.47721	0.17254	0.48585	0.05724		0.47792	0.10944	0.45181	0.56125
0.52271	10.5923	0.51692	14.8666	0.47208	0.539	0.46376	0.118	0.45911	0		0.5555	0.89541	0.53346	0.29897	0.48404	0.31712	0.4764	0.1707	0.48377	0.05903		0.47832	0.11001	0.45124	0.56125
0.52107	10.6208	0.51759	14.8142	0.47027	0.533	0.46216	0.116	0.45886	0		0.55374	0.88179	0.53247	0.29248	0.48159	0.31773	0.4757	0.17241	0.48269	0.05897		0.47872	0.11057	0.45068	0.56125
0.51973	10.6722	0.51614	14.9639	0.46882	0.517	0.46127	0.116	0.45769	0		0.55369	0.88113	0.53264	0.2949	0.48001	0.31837	0.47306	0.1745	0.4814	0.0571		0.47912	0.11113	0.45012	0.56125
0.51822	10.776	0.51465	14.9354	0.4667	0.528	0.45948	0.122	0.45464	0		0.55043	0.86489	0.53083	0.28762	0.47956	0.31769	0.47314	0.17119	0.48008	0.05848		0.47952	0.11169	0.44956	0.56125
0.51754	10.7972	0.51308	15.0322	0.46501	0.521	0.45738	0.11	0.45376	0		0.54782	0.8888	0.52903	0.28932	0.4785	0.31803	0.47197	0.17012	0.47878	0.05724		0.47992	0.11225	0.449	0.56125
0.51503	10.8669	0.51152	15.0331	0.46422	0.517	0.45721	0.114	0.45341	0		0.54769	0.88952	0.52734	0.28619	0.47666	0.31935	0.47086	0.17154	0.47758	0.0569		0.48032	0.11281	0.44844	0.56125
0.51449	10.9247	0.50897	15.1278	0.46247	0.515	0.45754	0.11	0.45113	0		0.54697	0.88917	0.52555	0.28184	0.47555	0.31688	0.46904	0.17254	0.47673	0.05703		0.48072	0.11337	0.44788	0.56125
0.5129	10.9938	0.50802	15.1229	0.46288	0.491	0.45628	0.118	0.4502	0		0.54648	0.86942	0.52606	0.28109	0.47419	0.32279	0.46769	0.17048	0.47451	0.05836		0.48112	0.11393	0.44732	0.56125
0.51103	11.0556	0.50658	15.2221	0.4624	0.525	0.4542	0.124	0.44864	0		0.54548	0.88042	0.52506	0.28406	0.47304	0.31808	0.46734	0.16996	0.47448	0.05683		0.48152	0.1145	0.44675	0.56125
0.51056	11.0586	0.50618	15.2186	0.46059	0.513	0.45159	0.114	0.44706	0		0.54429	0.89902	0.52431	0.2788	0.47122	0.3203	0.46688	0.17349	0.47289	0.05793		0.48192	0.11506	0.44619	0.56125
0.51027	11.1479	0.50559	15.3266	0.45908	0.507	0.45232	0.116	0.44603	0		0.54325	0.90311	0.52311	0.2718	0.47062	0.31902	0.46544	0.17027	0.47076	0.05807		0.48232	0.11562	0.44563	0.56125
0.50912	11.1738	0.50378	15.3127	0.45702	0.509	0.45067	0.12	0.44506	0		0.54106	0.89284	0.52137	0.26917	0.46899	0.31548	0.464	0.17077	0.46921	0.05979		0.48272	0.11618	0.44507	0.56125
0.50687	11.2213	0.50262	15.4472	0.45532	0.497	0.44814	0.11	0.4435	0		0.53975	0.88805	0.52033	0.27117	0.46737	0.31779	0.46175	0.17205	0.46747	0.05767		0.48312	0.11674	0.44451	0.56125
0.50579	11.2266	0.50071	15.4143	0.45344	0.519	0.44652	0.114	0.44319	0		0.53801	0.88434	0.51978	0.26914	0.46676	0.31799	0.45998	0.17139	0.46652	0.05843		0.48352	0.1173	0.44395	0.56125
0.50511	11.3279	0.49919	15.526	0.45213	0.491	0.44605	0.116	0.44174	0		0.53667	0.89292	0.51824	0.26618	0.46464	0.31759	0.45835	0.17238	0.4663	0.05876		0.48392	0.11786	0.44339	0.56125
0.5032	11.3757	0.49712	15.5464	0.45124	0.491	0.44473	0.114	0.44043	0		0.53637	0.89574	0.51806	0.26651	0.46443	0.31746	0.45632	0.17228	0.46462	0.05724		0.48432	0.11842	0.44283	0.56125
0.50327	11.4477	0.49842	15.5784	0.45145	0.485	0.44356	0.104	0.43862	0		0.53499	0.89641	0.5154	0.26372	0.46241	0.31836	0.45637	0.17169	0.46281	0.05766		0.48472	0.11899	0.44226	0.56125
0.50006	11.4974	0.49697	15.5916	0.44966	0.491	0.44287	0.108	0.43631	0		0.53321	0.87377	0.51383	0.25987	0.46185	0.315	0.45547	0.17346	0.4617	0.05779		0.48511	0.11955	0.4417	0.56125
0.49918	11.5337	0.49512	15.6608	0.4485	0.475	0.44192	0.112	0.43545	0		0.53263	0.90235	0.51185	0.26286	0.46028	0.31739	0.45459	0.17099	0.46054	0.05807		0.48551	0.12011	0.44114	0.56125
0.49867	11.5797	0.49372	15.7248	0.44678	0.465	0.44188	0.108	0.43403	0		0.53224	0.8687	0.51023	0.25573	0.4592	0.31786	0.45208	0.17261	0.45974	0.05719		0.48591	0.12067	0.44058	0.56125
0.49682	11.6612	0.4929	15.7968	0.44471	0.469	0.44031	0.108	0.43291	0		0.53073	0.89107	0.50867	0.25338	0.45811	0.31802	0.45194	0.1722	0.4584	0.05779		0.48631	0.12123	0.44002	0.56125
0.49677	11.6822	0.491	15.8072	0.44349	0.479	0.43904	0.11	0.43204	0		0.52961	0.87796	0.50851	0.24808	0.45548	0.31714	0.45114	0.17149	0.45753	0.05807		0.48671	0.12179	0.43946	0.56125
0.49468	11.7619	0.48999	15.8963	0.44004	0.469	0.43743	0.106	0.43129	0		0.52826	0.88054	0.50658	0.24943	0.45513	0.31598	0.44998	0.17286	0.45565	0.05858		0.48711	0.12235	0.4389	0.56125
0.49268	11.8678	0.48882	15.8924	0.43973	0.453	0.43604	0.106	0.42851	0		0.52684	0.8809	0.50638	0.24975	0.45384	0.31665	0.4489	0.16988	0.45437	0.05834		0.48751	0.12291	0.43834	0.56125
0.49218	11.8451	0.48715	15.96	0.43962	0.459	0.43354	0.1	0.42783	0		0.52475	0.87573	0.50684	0.25058	0.45255	0.31435	0.44684	0.17027	0.45341	0.05897		0.48791	0.12348	0.43777	0.56125
0.49144	11.8861	0.48565	15.9748	0.43889	0.453	0.43248	0.1	0.42637	0		0.52399	0.8629	0.50511	0.24367	0.45145	0.31949	0.44508	0.17263	0.45222	0.0587		0.48831	0.12404	0.43721	0.56125
0.4918	11.9476	0.48479	16.083	0.43786	0.457	0.43108	0.106	0.4259	0		0.52297	0.88239	0.50295	0.24373	0.44958	0.3184	0.44409	0.16903	0.45025	0.05855		0.48871	0.1246	0.43665	0.56125
0.4904	12.0139	0.48271	16.1132	0.43868	0.455	0.42931	0.11	0.42368	0		0.52175	0.87253	0.5011	0.24147	0.44851	0.31686	0.44304	0.16987	0.44806	0.05945		0.48911	0.12516	0.43609	0.56125
0.4889	12.0886	0.48237	16.1318	0.43591	0.463	0.42895	0.114	0.42144	0		0.52095	0.87857	0.50007	0.23846	0.4483	0.3175	0.44292	0.17114	0.44705	0.0585		0.48951	0.12572	0.43553	0.56125
0.48729	12.0879	0.48122	16.1818	0.43431	0.447	0.42813	0.1	0.42121	0		0.52075	0.88508	0.49798	0.23054	0.44771	0.32097	0.44134	0.16947	0.44554	0.0591		0.48991	0.12628	0.43497	0.56125
0.48519	12.1443	0.4801	16.2816	0.43294	0.437	0.42553	0.104	0.41879	0		0.51804	0.88551	0.49797	0.22649	0.44667	0.31952	0.43984	0.17097	0.44414	0.05931		0.49031	0.12684	0.43441	0.56125
0.48302	12.2138	0.47871	16.2939	0.43133	0.443	0.42483	0.112	0.41815	0		0.51704	0.88722	0.49595	0.22315	0.44577	0.31947	0.43752	0.17004	0.44326	0.05843		0.49071	0.1274	0.43385	0.56125
0.48268	12.2697	0.47814	16.3201	0.43042	0.435	0.42292	0.1	0.41862	0		0.51611	0.87416	0.49536	0.2202	0.44301	0.32105	0.43605	0.17232	0.44182	0.05883		0.49111	0.12797	0.43328	0.56125
0.47974	12.303	0.47649	16.3194	0.42889	0.431	0.42092	0.102	0.41616	0		0.51552	0.86832	0.49437	0.22058	0.44347	0.3212	0.43376	0.17084	0.44038	0.05974		0.49151	0.12853	0.43272	0.56125
0.48	12.3782	0.47475	16.4461	0.42772	0.445	0.42047	0.102	0.41479	0		0.51393	0.86756	0.49326	0.21722	0.44158	0.32181	0.43543	0.17034	0.44028	0.05903		0.49191	0.12909	0.43216	0.56125
0.47916	12.4731	0.47369	16.4373	0.42575	0.439	0.41903	0.108	0.41313	0		0.51242	0.87448	0.49257	0.21756	0.44044	0.31838	0.43429	0.17054	0.43967	0.05917		0.49231	0.12965	0.4316	0.56125
0.47748	12.497	0.47343	16.4649	0.4258	0.429	0.41817	0.108	0.41286	0		0.50993	0.87037	0.4908	0.20944	0.4397	0.32077	0.4319	0.16964	0.4377	0.06015		0.49271	0.13021	0.43104	0.56125
0.47727	12.5207	0.47177	16.4937	0.4232	0.427	0.41652	0.108	0.41046	0		0.50919	0.86297	0.48942	0.20785	0.43808	0.32094	0.43067	0.16912	0.4358	0.05933		0.49311	0.13077	0.43048	0.56125
0.47507	12.6763	0.4697	16.573	0.42273	0.433	0.41553	0.104	0.4091	0		0.50782	0.86559	0.4889	0.20119	0.43664	0.31926	0.42971	0.16752	0.43424	0.06055		0.49351	0.13133	0.42992	0.56125
0.47317	12.6462	0.46885	16.5952	0.42153	0.419	0.41385	0.102	0.40816	0		0.50723	0.87253	0.48674	0.19694	0.43615	0.32013	0.42905	0.16913	0.43142	0.06		0.49391	0.13189	0.42936	0.56125
0.47255	12.683	0.46738	16.6497	0.41972	0.427	0.41193	0.096	0.40696	0		0.5063	0.86881	0.48522	0.19494	0.43451	0.32053	0.42662	0.16728	0.43061	0.05972		0.49431	0.13246	0.42879	0.56125
0.47049	12.7311	0.46651	16.7137	0.41715	0.413	0.41232	0.092	0.40616	0		0.50539	0.86722	0.48555	0.19461	0.43287	0.32143	0.4253	0.16927	0.43023	0.06083		0.49471	0.13302	0.42823	0.56125
0.47036	12.8521	0.46398	16.7531	0.41739	0.427	0.41031	0.102	0.40605	0		0.50399	0.87333	0.48541	0.18976	0.43037	0.31989	0.42306	0.16855	0.42899	0.05862		0.4951	0.13358	0.42767	0.56125
0.46947	12.8189	0.46354	16.7726	0.41611	0.419	0.40956	0.096	0.40423	0		0.50357	0.86749	0.4833	0.18475	0.42991	0.32102	0.42047	0.16797	0.42932	0.06029		0.4955	0.13414	0.42711	0.56125
0.4674	12.9506	0.46191	16.8742	0.41451	0.405	0.40875	0.092	0.40307	0		0.50142	0.85972	0.48126	0.1845	0.42942	0.32235	0.41937	0.16752	0.4279	0.06014		0.4959	0.1347	0.42655	0.56125
0.4657	12.9506	0.46083	16.8753	0.41354	0.401	0.407	0.102	0.40119	0		0.50052	0.86107	0.48005	0.18284	0.42774	0.32069	0.41941	0.16638	0.42643	0.05972		0.4963	0.13526	0.42599	0.56125
0.46335	13.0763	0.45963	16.9363	0.41275	0.405	0.40425	0.108	0.39859	0		0.4989	0.86966	0.47799	0.1752	0.4269	0.32308	0.4192	0.16907	0.42499	0.05959		0.4967	0.13582	0.42543	0.56125
0.46277	13.0518	0.4583	16.9417	0.41063	0.411	0.40202	0.112	0.39745	0		0.49792	0.85541	0.47686	0.16825	0.42485	0.32162	0.41788	0.16696	0.42304	0.05972		0.4971	0.13638	0.42487	0.56125
0.46231	13.1484	0.45713	17.0154	0.4092	0.389	0.40042	0.108	0.39671	0		0.49654	0.86279	0.47646	0.16587	0.42419	0.32421	0.41546	0.16461	0.42122	0.0596		0.4975	0.13695	0.4243	0.56125
0.46189	13.218	0.45463	17.0151	0.40797	0.407	0.39924	0.1	0.39534	0		0.49492	0.86997	0.47495	0.15876	0.423	0.32229	0.41389	0.1636	0.42036	0.06076		0.4979	0.13751	0.42374	0.56125
0.46114	13.2784	0.4562	17.054	0.40609	0.388	0.39874	0.102	0.39461	0		0.49424	0.86755	0.47319	0.15615	0.42189	0.32094	0.41196	0.16631	0.41898	0.06014		0.4983	0.13807	0.42318	0.56125
0.45859	13.3034	0.45406	17.0436	0.4051	0.387	0.39983	0.096	0.39192	0		0.49186	0.87657	0.47289	0.15308	0.41937	0.32086	0.41054	0.16415	0.41815	0.06186		0.4987	0.13863	0.42262	0.56125
0.45804	13.3947	0.45355	17.1437	0.4037	0.391	0.39793	0.094	0.3924	0		0.4909	0.8751	0.47125	0.14793	0.41859	0.32228	0.41033	0.16524	0.41764	0.05933		0.4991	0.13919	0.42206	0.56125
0.45655	13.3698	0.45161	17.1179	0.40298	0.384	0.39618	0.096	0.39115	0		0.49121	0.86803	0.47033	0.14766	0.41725	0.32113	0.40921	0.16599	0.41515	0.05972		0.4995	0.13975	0.4215	0.56125
0.45538	13.4749	0.45092	17.1609	0.40146	0.385	0.39572	0.1	0.38997	0		0.49046	0.86796	0.46848	0.14592	0.41608	0.32194	0.40837	0.16667	0.4137	0.06014		0.4999	0.14031	0.42094	0.56125
0.45484	13.4531	0.44904	17.238	0.40091	0.392	0.39374	0.102	0.38764	0		0.48786	0.86037	0.46613	0.14018	0.41539	0.32174	0.40657	0.16524	0.41221	0.05945		0.5003	0.14087	0.42038	0.56125
0.45122	13.5871	0.44792	17.3111	0.39852	0.394	0.39306	0.094	0.38617	0		0.4864	0.85887	0.46581	0.1375	0.41331	0.32256	0.40472	0.16343	0.41175	0.0589		0.5007	0.14144	0.41981	0.56125
0.45155	13.6461	0.44645	17.3141	0.39704	0.386	0.39229	0.098	0.38478	0		0.48555	0.85695	0.46384	0.13418	0.41276	0.32248	0.40332	0.16687	0.41097	0.06		0.5011	0.142	0.41925	0.56125
0.45015	13.6069	0.44449	17.3778	0.39697	0.39	0.39095	0.098	0.38368	0		0.48446	0.85892	0.46319	0.12824	0.41103	0.31903	0.40325	0.16621	0.40885	0.05972		0.5015	0.14256	0.41869	0.56125
0.44934	13.7264	0.44306	17.3996	0.39488	0.384	0.38993	0.11	0.38348	0		0.48266	0.87063	0.46155	0.12377	0.41	0.32043	0.40137	0.16467	0.40861	0.05986		0.5019	0.14312	0.41813	0.56125
0.44812	13.7292	0.44307	17.4276	0.39384	0.384	0.38805	0.092	0.38311	0		0.483	0.83678	0.46163	0.11576	0.40941	0.32103	0.40064	0.16434	0.40644	0.05986		0.5023	0.14368	0.41757	0.56125
0.44783	13.7756	0.44088	17.4331	0.39243	0.384	0.38569	0.092	0.38224	0		0.48112	0.87244	0.45972	0.11715	0.40811	0.32156	0.39916	0.16494	0.40528	0.0589		0.5027	0.14424	0.41701	0.56125
0.44628	13.8091	0.43941	1.71322	0.39118	0.382	0.38425	0.098	0.37972	0		0.47966	0.86819	0.45791	0.11161	0.40589	0.31889	0.39841	0.16438	0.40367	0.05946		0.5031	0.1448	0.41645	0.56125
0.44463	13.8904	0.43921	1.62956	0.39069	0.386	0.38191	0.098	0.37937	0		0.47816	0.8698	0.45761	0.11238	0.40625	0.32063	0.39713	0.16595	0.40367	0.06083		0.5035	0.14536	0.41589	0.56125
0.4429	13.9447	0.43792	1.56522	0.38869	0.364	0.3821	0.084	0.3775	0		0.47617	0.86592	0.4579	0.10792	0.40378	0.32087	0.39562	0.16251	0.40299	0.05953		0.5039	0.14593	0.41532	0.56125
0.44145	14.024	0.43626	1.56789	0.38832	0.378	0.38112	0.1	0.37572	0		0.47549	0.86897	0.45666	0.10967	0.40195	0.31921	0.39449	0.16224	0.40159	0.06002		0.5043	0.14649	0.41476	0.56125
0.44041	14.0038	0.43456	1.55478	0.38609	0.374	0.37946	0.086	0.3734	0		0.4745	0.85022	0.45552	0.096	0.39941	0.31782	0.39365	0.16428	0.39924	0.06083		0.5047	0.14705	0.4142	0.56125
0.43954	14.1389	0.43233	1.53633	0.38477	0.356	0.37961	0.09	0.3729	0		0.47409	0.84997	0.45374	0.09716	0.39874	0.31663	0.39278	0.16201	0.39719	0.06084		0.50509	0.14761	0.41364	0.56125
0.43814	14.1369	0.43157	1.511	0.38385	0.362	0.37749	0.092	0.37127	0		0.47235	0.85745	0.45253	0.09168	0.39728	0.32026	0.39064	0.16172	0.39681	0.0616		0.50549	0.14817	0.41308	0.56125
0.43745	14.2461	0.43142	1.49667	0.3817	0.368	0.37761	0.09	0.37081	0		0.47238	0.85516	0.45165	0.08555	0.3959	0.32063	0.38865	0.16446	0.39596	0.06167		0.50589	0.14873	0.41252	0.56125
0.43512	14.2846	0.42976	1.47533	0.38088	0.358	0.37614	0.092	0.36956	0		0.46985	0.8409	0.45021	0.08248	0.394	0.31927	0.3874	0.16402	0.39509	0.06069		0.50629	0.14929	0.41196	0.56125
0.43413	14.3817	0.42838	1.46867	0.37918	0.358	0.37594	0.088	0.36765	0		0.46873	0.86232	0.44881	0.07876	0.39416	0.3173	0.38661	0.16282	0.39256	0.06138		0.50669	0.14986	0.41139	0.56125
0.43181	14.3694	0.42771	1.45911	0.37924	0.374	0.37361	0.088	0.36574	0		0.46713	0.83385	0.4473	0.07383	0.3933	0.31957	0.3853	0.16417	0.39315	0.06124		0.50709	0.15042	0.41083	0.56125
0.43053	14.4379	0.42726	1.45411	0.37785	0.364	0.37202	0.094	0.36727	0		0.46658	0.85416	0.44627	0.0674	0.39138	0.31602	0.38458	0.16297	0.39157	0.06034		0.50749	0.15098	0.41027	0.56125
0.43203	14.4847	0.42571	1.43544	0.37526	0.368	0.37076	0.086	0.36457	0		0.46497	0.85681	0.44446	0.0637	0.3905	0.31667	0.38321	0.16198	0.38805	0.06083		0.50789	0.15154	0.40971	0.56125
0.42979	14.57	0.42433	1.43267	0.37384	0.352	0.36946	0.09	0.36277	0		0.46378	0.8441	0.44312	0.06107	0.38904	0.31935	0.38221	0.16497	0.38649	0.06179		0.50829	0.1521	0.40915	0.56125
0.42809	14.6479	0.42338	1.41233	0.37293	0.364	0.36821	0.088	0.36143	0		0.46227	0.83994	0.44216	0.05627	0.38685	0.3147	0.3812	0.16213	0.38431	0.06069		0.50869	0.15266	0.40859	0.56125
0.42654	14.6044	0.42136	1.39656	0.37332	0.358	0.36783	0.086	0.36074	0		0.46091	0.84201	0.44088	0.05766	0.38511	0.31597	0.37891	0.16152	0.38266	0.06043		0.50909	0.15322	0.40803	0.56125
0.42526	14.6811	0.42054	1.377	0.37161	0.364	0.36523	0.098	0.3588	0		0.46024	0.83686	0.44008	0.60069	0.38361	0.31509	0.37834	0.15994	0.38328	0.05945		0.50949	0.15378	0.40747	0.56125
0.42461	14.716	0.41931	1.40678	0.37036	0.358	0.36289	0.086	0.35861	0		0.46093	0.80226	0.43878	0.59116	0.38316	0.3164	0.37631	0.1613	0.38174	0.0609		0.50989	0.15435	0.4069	0.56125
0.42335	14.7149	0.41805	1.37456	0.36866	0.372	0.36214	0.09	0.35753	0		0.45858	0.84369	0.439	0.59546	0.38237	0.31636	0.37595	0.16057	0.38068	0.06069		0.51029	0.15491	0.40634	0.56125
0.42375	14.7994	0.41684	1.39211	0.368	0.36	0.36123	0.09	0.35698	0		0.45681	0.84332	0.43652	0.58577	0.38223	0.31725	0.37442	0.16158	0.3803	0.06105		0.51069	0.15547	0.40578	0.56125
0.42295	14.8832	0.41561	1.356	0.36681	0.378	0.36062	0.088	0.35407	0		0.45614	0.83897	0.43409	0.58395	0.38058	0.31793	0.37356	0.16136	0.3796	0.06241		0.51109	0.15603	0.40522	0.56125
0.42105	14.9191	0.41397	1.37433	0.36514	0.35	0.35849	0.094	0.35251	0		0.45503	0.8376	0.43284	0.5868	0.37956	0.31644	0.37273	0.16035	0.37757	0.0611		0.51149	0.15659	0.40466	0.56125
0.42027	14.9664	0.41336	1.34222	0.36368	0.348	0.35723	0.086	0.35101	0		0.45274	0.831	0.43066	0.58676	0.37681	0.3189	0.37102	0.16225	0.37647	0.0611		0.51189	0.15715	0.4041	0.56125
0.41815	15.0297	0.4114	1.36844	0.36266	0.354	0.35668	0.086	0.3499	0		0.45145	0.83158	0.42929	0.58874	0.37589	0.31854	0.36937	0.16129	0.37538	0.06036		0.51229	0.15771	0.40354	0.56125
0.41611	15.0629	0.41025	1.34933	0.36151	0.348	0.35383	0.088	0.34819	0		0.44999	0.83322	0.4292	0.58225	0.37383	0.31469	0.36813	0.16208	0.37407	0.06231		0.51269	0.15827	0.40298	0.56125
0.41436	15.0849	0.40874	1.30822	0.35991	0.352	0.35338	0.088	0.34747	0		0.44938	0.81585	0.42783	0.58388	0.37269	0.31438	0.36712	0.15934	0.37201	0.06193		0.51309	0.15884	0.40241	0.56125
0.41394	15.2087	0.40782	1.31711	0.35862	0.354	0.35297	0.09	0.34639	0		0.44734	0.8208	0.42775	0.58297	0.37225	0.31728	0.36544	0.16069	0.37111	0.06193		0.51349	0.1594	0.40185	0.56125
0.41245	15.1764	0.40649	1.29844	0.3578	0.342	0.35169	0.086	0.34529	0		0.44727	0.82305	0.427	0.58394	0.37103	0.31695	0.36389	0.15949	0.37011	0.06238		0.51389	0.15996	0.40129	0.56125
0.41118	15.2254	0.40558	1.31511	0.35624	0.332	0.35064	0.08	0.34383	0		0.44535	0.82692	0.42488	0.58137	0.3694	0.31689	0.36304	0.16138	0.36933	0.06098		0.51429	0.16052	0.40073	0.56125
0.40972	15.3286	0.40416	1.29578	0.35476	0.348	0.34901	0.086	0.343	0		0.44403	0.81906	0.42449	0.59356	0.36897	0.31684	0.36114	0.16029	0.36841	0.06229		0.51469	0.16108	0.40017	0.56125
0.40841	15.3721	0.40246	1.26867	0.35316	0.348	0.34785	0.086	0.34111	0		0.44265	0.80907	0.42182	0.59319	0.36781	0.31889	0.36053	0.16069	0.36728	0.06064		0.51508	0.16164	0.39961	0.56125
0.40705	15.427	0.40061	1.26767	0.35273	0.354	0.34588	0.088	0.34	0		0.44147	0.81126	0.42125	0.59182	0.36715	0.31777	0.35829	0.16139	0.36501	0.06097		0.51548	0.1622	0.39905	0.56125
0.40713	15.4528	0.39951	1.256	0.351	0.332	0.34319	0.086	0.3389	0		0.44042	0.80771	0.42003	0.59151	0.36482	0.32033	0.35683	0.16379	0.36293	0.06097		0.51588	0.16276	0.39849	0.56125
0.40512	15.5469	0.39812	1.27778	0.3502	0.324	0.34246	0.094	0.33652	0		0.43949	0.81779	0.41889	0.59587	0.36382	0.31858	0.35574	0.16075	0.36188	0.05972		0.51628	0.16333	0.39792	0.56125
0.40303	15.6206	0.39703	1.23778	0.34828	0.338	0.34322	0.086	0.33544	0		0.43881	0.81215	0.41819	0.59117	0.3621	0.32002	0.35485	0.15936	0.36071	0.05893		0.51668	0.16389	0.39736	0.56125
0.40234	15.6339	0.39544	1.24333	0.34739	0.336	0.34071	0.102	0.33394	0		0.4385	0.8069	0.41717	0.59303	0.36063	0.31949	0.35331	0.16254	0.36008	0.05993		0.51708	0.16445	0.3968	0.56125
0.40129	15.6468	0.39495	1.24122	0.3469	0.326	0.33919	0.086	0.33231	0		0.43709	0.7929	0.41663	0.59404	0.35989	0.31912	0.35208	0.15965	0.35867	0.06028		0.51748	0.16501	0.39624	0.56125
0.39993	15.712	0.39551	1.236	0.34495	0.344	0.33851	0.09	0.33103	0		0.43567	0.79352	0.41495	0.59425	0.35921	0.31872	0.35104	0.15902	0.35783	0.05959		0.51788	0.16557	0.39568	0.56125
0.39907	15.7722	0.39402	1.22589	0.34351	0.326	0.33611	0.094	0.32962	0		0.43304	0.79197	0.413	0.59272	0.35797	0.32147	0.34965	0.16012	0.35672	0.06057		0.51828	0.16613	0.39512	0.56125
0.39803	15.8588	0.39234	1.20878	0.34121	0.334	0.33553	0.084	0.32912	0		0.43217	0.76434	0.41126	0.59371	0.35661	0.3209	0.34838	0.15999	0.35501	0.06055		0.51868	0.16669	0.39456	0.56125
0.39727	15.8737	0.39133	1.21967	0.34091	0.336	0.33471	0.086	0.32673	0		0.43109	0.77853	0.40972	0.59398	0.35523	0.32083	0.3482	0.16023	0.35325	0.06007		0.51908	0.16725	0.394	0.56125
0.39594	15.9764	0.38892	1.17011	0.33971	0.318	0.33179	0.088	0.32565	0		0.42966	0.7828	0.40992	0.59467	0.35363	0.3212	0.34549	0.15802	0.3516	0.05903		0.51948	0.16782	0.39343	0.56125
0.39415	15.9687	0.38806	1.17722	0.33856	0.33	0.33106	0.088	0.32499	0		0.42817	0.7778	0.40705	0.59076	0.35207	0.31979	0.34431	0.1583	0.34996	0.06015		0.51988	0.16838	0.39287	0.56125
0.39248	16.0498	0.38625	1.21189	0.33673	0.318	0.32996	0.084	0.32367	0		0.42724	0.77468	0.40668	0.59765	0.35048	0.32094	0.34323	0.15592	0.3493	0.06057		0.52028	0.16894	0.39231	0.56125
0.39099	16.0632	0.38499	1.15589	0.33599	0.324	0.32884	0.084	0.32293	0		0.42549	0.77479	0.40485	0.59204	0.35029	0.32123	0.34212	0.15533	0.34772	0.06221		0.52068	0.1695	0.39175	0.56125
0.38965	16.0698	0.38476	1.18656	0.3347	0.322	0.32732	0.082	0.32178	0		0.42464	0.78087	0.40314	0.59201	0.34869	0.32022	0.34104	0.15254	0.34777	0.05988		0.52108	0.17006	0.39119	0.56125
0.38959	16.1561	0.38332	1.165	0.33404	0.33	0.32626	0.092	0.32071	0		0.42286	0.76768	0.40298	0.59113	0.34711	0.31842	0.34007	0.1528	0.34651	0.06146		0.52148	0.17062	0.39063	0.56125
0.38887	16.1638	0.38241	1.15322	0.3313	0.326	0.32472	0.1	0.3194	0		0.42108	0.75328	0.40146	0.59502	0.34656	0.31913	0.33814	0.15499	0.34469	0.06179		0.52188	0.17118	0.39007	0.56125
0.3871	16.2404	0.38094	1.15356	0.33102	0.33	0.32344	0.078	0.31772	0		0.42255	0.76115	0.40087	0.59845	0.34429	0.31975	0.33733	0.15376	0.34314	0.06055		0.52228	0.17174	0.38951	0.56125
0.38624	16.2507	0.37964	1.124	0.33041	0.318	0.32275	0.096	0.31528	0		0.42135	0.75412	0.39941	0.59434	0.34449	0.32172	0.33609	0.15208	0.34241	0.06014		0.52268	0.17231	0.38894	0.56125
0.38505	16.4072	0.37868	1.11444	0.32828	0.31	0.32072	0.092	0.31421	0		0.41862	0.74408	0.39758	0.59889	0.34304	0.32339	0.33433	0.1531	0.3402	0.06234		0.52308	0.17287	0.38838	0.56125
0.38351	16.396	0.37782	1.117	0.32551	0.32	0.31843	0.076	0.31399	0		0.41805	0.72008	0.39578	0.59786	0.33925	0.3207	0.33397	0.15362	0.33895	0.0611		0.52348	0.17343	0.38782	0.56125
0.38151	16.4741	0.37682	1.09644	0.32468	0.31	0.31851	0.084	0.31257	0		0.41644	0.73127	0.39549	0.59817	0.3387	0.32399	0.33276	0.15582	0.33848	0.06069		0.52388	0.17399	0.38726	0.56125
0.38075	16.5198	0.37603	1.11556	0.32261	0.302	0.3168	0.078	0.31015	0		0.41574	0.72139	0.39507	0.59956	0.33829	0.32402	0.33059	0.15451	0.33689	0.06036		0.52428	0.17455	0.3867	0.56125
0.37897	16.5997	0.37426	1.12656	0.32204	0.31	0.31589	0.078	0.30959	0		0.41499	0.73036	0.39376	0.59926	0.33645	0.32222	0.32874	0.15366	0.33646	0.06028		0.52468	0.17511	0.38614	0.56125
0.37824	16.5529	0.37249	1.09544	0.32043	0.294	0.31465	0.086	0.30954	0		0.41479	0.73025	0.39241	0.59918	0.33518	0.32114	0.32712	0.15136	0.33562	0.06043		0.52507	0.17567	0.38558	0.56125
0.3771	16.6308	0.37073	1.092	0.3188	0.32	0.31297	0.076	0.30743	0		0.41237	0.74167	0.39054	0.59697	0.33365	0.32011	0.32646	0.1528	0.334	0.06126		0.52547	0.17623	0.38502	0.56125
0.37614	16.6663	0.36923	1.07611	0.31778	0.298	0.31127	0.086	0.30642	0		0.41064	0.7318	0.38905	0.60383	0.33262	0.32078	0.32419	0.15149	0.3318	0.0591		0.52587	0.1768	0.38445	0.56125
0.37431	16.7272	0.36773	1.09867	0.3161	0.31	0.30975	0.074	0.30584	0		0.40845	0.72257	0.38726	0.59862	0.33127	0.32299	0.32344	0.15209	0.33015	0.05903		0.52627	0.17736	0.38389	0.56125
0.37317	16.8171	0.36695	1.06556	0.31549	0.32	0.31033	0.084	0.30339	0		0.40734	0.72579	0.38555	0.60198	0.33032	0.32144	0.3225	0.1503	0.3287	0.06041		0.52667	0.17792	0.38333	0.56125
0.37163	16.8699	0.36526	1.07678	0.31467	0.314	0.30703	0.088	0.30328	0		0.40505	0.71451	0.38477	0.60035	0.32892	0.32278	0.32093	0.15241	0.32795	0.05946		0.52707	0.17848	0.38277	0.56125
0.37036	16.879	0.3645	1.07167	0.31366	0.322	0.30613	0.084	0.30165	0		0.40456	0.71723	0.38421	0.60136	0.32858	0.32136	0.32001	0.15258	0.32633	0.06098		0.52747	0.17904	0.38221	0.56125
0.36933	16.9449	0.36239	1.039	0.31256	0.31	0.30558	0.074	0.30076	0		0.40442	0.71824	0.38399	0.60148	0.32655	0.32117	0.31916	0.15228	0.32656	0.0605		0.52787	0.1796	0.38165	0.56125
0.36823	16.9846	0.36129	1.07467	0.31131	0.302	0.30394	0.076	0.29913	0		0.40383	0.70624	0.38218	0.59957	0.32629	0.32207	0.3176	0.15031	0.32381	0.05986		0.52827	0.18016	0.38109	0.56125
0.36602	17.0449	0.36149	1.05033	0.30948	0.31	0.3031	0.082	0.29804	0		0.40165	0.71681	0.38125	0.605	0.32347	0.32369	0.31711	0.15068	0.32383	0.06002		0.52867	0.18072	0.38053	0.56125
0.36568	17.078	0.36079	1.05678	0.30821	0.32	0.30116	0.09	0.29599	0		0.40006	0.71957	0.37933	0.60838	0.32233	0.32306	0.31591	0.15047	0.32212	0.05919		0.52907	0.18129	0.37996	0.56125
0.36461	17.1438	0.35899	1.03478	0.30639	0.306	0.30067	0.076	0.29572	0		0.39945	0.71057	0.37761	0.60257	0.32224	0.32154	0.31406	0.15028	0.32129	0.05855		0.52947	0.18185	0.3794	0.56125
0.36268	17.1947	0.35711	1.05678	0.3048	0.296	0.29869	0.08	0.29356	0		0.39815	0.71503	0.37584	0.60734	0.32066	0.31999	0.31377	0.15244	0.31923	0.0591		0.52987	0.18241	0.37884	0.56125
0.36238	17.227	0.35443	1.03122	0.30385	0.314	0.29754	0.08	0.29267	0		0.3972	0.7044	0.37525	0.60513	0.31843	0.32201	0.31197	0.15012	0.31778	0.05974		0.53027	0.18297	0.37828	0.56125
0.35997	17.2547	0.35451	1.05122	0.30325	0.302	0.29559	0.084	0.29088	0		0.3966	0.71569	0.37366	0.60785	0.31813	0.32114	0.31059	0.15092	0.31624	0.05966		0.53067	0.18353	0.37772	0.56125
0.35898	17.3404	0.35266	1.03611	0.30167	0.3	0.29533	0.09	0.28982	0		0.3956	0.70492	0.37223	0.60521	0.31614	0.32253	0.30941	0.15048	0.31487	0.0571		0.53107	0.18409	0.37716	0.56125
0.35817	17.3203	0.35134	1.01967	0.30037	0.312	0.29418	0.082	0.28864	0		0.39386	0.69057	0.37117	0.60603	0.315	0.32038	0.30831	0.15115	0.31356	0.05967		0.53147	0.18465	0.3766	0.56125
0.35713	17.4026	0.35114	1.01411	0.29925	0.322	0.29347	0.082	0.28744	0		0.39249	0.68371	0.36938	0.60678	0.31323	0.32088	0.30746	0.15031	0.31308	0.05945		0.53187	0.18521	0.37604	0.56125
0.35542	17.4683	0.34933	1.00544	0.29772	0.314	0.29134	0.084	0.28649	0		0.39067	0.67975	0.36883	0.60641	0.31234	0.3221	0.30491	0.14991	0.3107	0.06		0.53227	0.18578	0.37547	0.56125
0.3543	17.4924	0.34885	0.99178	0.29623	0.31	0.29073	0.088	0.2854	0		0.38973	0.68451	0.36771	0.60504	0.31283	0.32106	0.3035	0.14912	0.30921	0.05884		0.53267	0.18634	0.37491	0.56125
0.3526	17.5133	0.34665	0.99622	0.2954	0.298	0.28907	0.078	0.28343	0		0.38843	0.66694	0.36623	0.60651	0.31148	0.31943	0.30211	0.15103	0.3086	0.05786		0.53307	0.1869	0.37435	0.56125
0.35176	17.5909	0.34538	1.00044	0.29341	0.316	0.2882	0.084	0.28285	0		0.3879	0.68395	0.36549	0.60723	0.30983	0.31894	0.30123	0.14971	0.30704	0.05972		0.53347	0.18746	0.37379	0.56125
0.35014	17.6541	0.34418	1.00044	0.2926	0.302	0.2855	0.09	0.28175	0		0.38558	0.6773	0.36364	0.60999	0.30812	0.31861	0.30041	0.15051	0.30603	0.05988		0.53387	0.18802	0.37323	0.56125
0.34934	17.6708	0.3415	0.99189	0.2918	0.302	0.28487	0.082	0.27977	0		0.38389	0.67633	0.36267	0.60789	0.30578	0.32096	0.29777	0.14939	0.30495	0.05959		0.53427	0.18858	0.37267	0.56125
0.34837	17.7433	0.34071	0.99	0.29083	0.306	0.28405	0.082	0.27828	0		0.38284	0.67183	0.36129	0.60732	0.3039	0.31915	0.29715	0.15276	0.30313	0.05836		0.53467	0.18914	0.37211	0.56125
0.34663	17.8709	0.33929	0.98922	0.2899	0.316	0.28257	0.074	0.27786	0		0.38222	0.66518	0.36133	0.60681	0.30348	0.31684	0.29534	0.14972	0.30233	0.05855		0.53506	0.1897	0.37155	0.56125
0.34549	17.8759	0.33872	0.96889	0.28836	0.306	0.28106	0.078	0.27677	0		0.38042	0.66005	0.36111	0.60871	0.30284	0.31912	0.29547	0.14888	0.3011	0.05946		0.53546	0.19027	0.37098	0.56125
0.34379	17.9484	0.33885	0.97	0.28657	0.296	0.27994	0.086	0.27357	0		0.37977	0.64837	0.35973	0.60972	0.30055	0.32052	0.29452	0.15002	0.29973	0.06048		0.53586	0.19083	0.37042	0.56125
0.34312	17.9702	0.33674	0.96	0.28526	0.306	0.27909	0.086	0.27241	0		0.37905	0.65038	0.35891	0.60899	0.30026	0.31834	0.29269	0.14968	0.29885	0.0601		0.53626	0.19139	0.36986	0.56125
0.34092	18.0284	0.33504	0.97256	0.28377	0.304	0.27781	0.08	0.27173	0		0.37718	0.62341	0.35654	0.60433	0.29836	0.31961	0.2921	0.15087	0.29781	0.05972		0.53666	0.19195	0.3693	0.56125
0.34033	18.0329	0.33509	0.94356	0.28159	0.314	0.27646	0.08	0.27001	0		0.37594	0.6233	0.35561	0.60851	0.29723	0.31727	0.29021	0.14979	0.2971	0.06153		0.53706	0.19251	0.36874	0.56125
0.33898	18.0554	0.33378	0.961	0.28078	0.294	0.27491	0.076	0.26858	0		0.37389	0.63875	0.35369	0.60387	0.29706	0.31794	0.28802	0.15142	0.29471	0.06097		0.53746	0.19307	0.36818	0.56125
0.33822	18.1163	0.33308	0.95044	0.27979	0.304	0.27424	0.076	0.26658	0		0.37282	0.60946	0.35255	0.6039	0.29479	0.32038	0.28692	0.14952	0.29267	0.0607		0.53786	0.19363	0.36762	0.56125
0.33691	18.1378	0.33305	0.94922	0.27938	0.304	0.27322	0.078	0.26626	0		0.37383	0.63335	0.35268	0.60435	0.2934	0.31923	0.28661	0.14911	0.29286	0.06215		0.53826	0.19419	0.36706	0.56125
0.33536	18.2038	0.33126	0.92689	0.27749	0.314	0.27034	0.074	0.26445	0		0.37227	0.61966	0.35009	0.60403	0.29152	0.32008	0.285	0.15192	0.291	0.06028		0.53866	0.19476	0.36649	0.56125
0.33319	18.2947	0.33014	0.95422	0.27662	0.298	0.26853	0.08	0.26403	0		0.37174	0.6203	0.34907	0.59925	0.29056	0.31838	0.28398	0.15029	0.29053	0.0607		0.53906	0.19532	0.36593	0.56125
0.33239	18.3109	0.32868	0.92833	0.27505	0.294	0.2686	0.076	0.26175	0		0.37016	0.6114	0.34844	0.60575	0.2892	0.31919	0.28086	0.1514	0.28875	0.06021		0.53946	0.19588	0.36537	0.56125
0.33188	18.3987	0.3276	0.952	0.27363	0.292	0.26604	0.084	0.26113	0		0.36846	0.60327	0.34628	0.60168	0.28905	0.32038	0.28018	0.15121	0.28855	0.06048		0.53986	0.19644	0.36481	0.56125
0.33022	18.4588	0.32635	0.919	0.27264	0.3	0.26564	0.086	0.26036	0		0.36666	0.5947	0.34595	0.60155	0.28832	0.31884	0.27992	0.15052	0.28663	0.06055		0.54026	0.197	0.36425	0.56125
0.32919	18.4546	0.32463	0.93111	0.27091	0.292	0.26365	0.084	0.25879	0		0.36455	0.60179	0.34465	0.60294	0.28661	0.31841	0.27768	0.15136	0.28602	0.06		0.54066	0.19756	0.36369	0.56125
0.32738	18.4763	0.32309	0.92944	0.26943	0.298	0.26261	0.078	0.25696	0		0.36448	0.59376	0.34328	0.60248	0.28427	0.31853	0.27678	0.14927	0.28496	0.05917		0.54106	0.19812	0.36313	0.56125
0.32769	18.5668	0.32073	0.91711	0.26858	0.302	0.26064	0.078	0.2558	0		0.36302	0.60465	0.34169	0.60533	0.28369	0.31844	0.27496	0.15076	0.28331	0.05986		0.54146	0.19868	0.36257	0.56125
0.32604	18.6121	0.31904	0.92367	0.2677	0.298	0.25976	0.076	0.25499	0		0.36154	0.60188	0.34062	0.60668	0.28135	0.31743	0.27501	0.14906	0.28213	0.05841		0.54186	0.19925	0.362	0.56125
0.32538	18.585	0.31834	0.91856	0.26678	0.296	0.25891	0.08	0.25369	0		0.3607	0.59942	0.33943	0.60464	0.28048	0.31799	0.27343	0.15012	0.28093	0.05986		0.54226	0.19981	0.36144	0.56125
0.32416	18.6414	0.31719	0.91733	0.26499	0.3	0.25708	0.08	0.25269	0		0.35967	0.59385	0.33879	0.60348	0.27965	0.32075	0.27251	0.14991	0.2783	0.05924		0.54266	0.20037	0.36088	0.56125
0.32286	18.7092	0.31704	0.92978	0.26361	0.308	0.25584	0.082	0.25105	0		0.35797	0.59791	0.33674	0.60077	0.27798	0.32011	0.271	0.1509	0.27675	0.05959		0.54306	0.20093	0.36032	0.56125
0.32183	18.7669	0.31614	0.88311	0.26193	0.304	0.25577	0.078	0.24972	0		0.35666	0.59349	0.33552	0.60301	0.2768	0.32095	0.26979	0.14936	0.27526	0.05869		0.54346	0.20149	0.35976	0.56125
0.3203	18.8569	0.31528	0.90022	0.2602	0.302	0.25367	0.09	0.24843	0		0.35594	0.58291	0.33455	0.6064	0.27562	0.31767	0.26876	0.15119	0.2742	0.05841		0.54386	0.20205	0.3592	0.56125
0.3187	18.8759	0.31318	0.90111	0.25795	0.314	0.25281	0.082	0.24691	0		0.35473	0.57546	0.33347	0.60208	0.27443	0.31669	0.26785	0.15001	0.27351	0.05862		0.54426	0.20261	0.35864	0.56125
0.3184	18.8632	0.31271	0.90578	0.25643	0.294	0.25171	0.08	0.24655	0		0.35297	0.58257	0.33087	0.60098	0.27343	0.31576	0.26365	0.14873	0.27234	0.05864		0.54466	0.20317	0.35808	0.56125
0.31623	18.9463	0.31152	0.90211	0.25506	0.298	0.25043	0.076	0.24609	0		0.35239	0.56895	0.33159	0.60036	0.27184	0.31543	0.26327	0.15048	0.27153	0.05959		0.54505	0.20374	0.35751	0.56125
0.3152	19.0053	0.3106	0.87844	0.25538	0.302	0.24892	0.076	0.24355	0		0.35104	0.57839	0.3297	0.60265	0.27089	0.31921	0.26202	0.1488	0.27022	0.05993		0.54545	0.2043	0.35695	0.56125
0.31417	19.0392	0.30919	0.90878	0.25412	0.3	0.24815	0.072	0.24101	0		0.34977	0.58421	0.32891	0.60189	0.2696	0.31706	0.26106	0.14772	0.26867	0.05834		0.54585	0.20486	0.35639	0.56125
0.31289	19.098	0.30808	0.89311	0.25418	0.304	0.24632	0.072	0.24032	0		0.34768	0.57015	0.32666	0.59725	0.26735	0.31889	0.26025	0.149	0.26792	0.06195		0.54625	0.20542	0.35583	0.56125
0.31091	19.1011	0.30629	0.89033	0.25275	0.3	0.24559	0.076	0.23884	0		0.34593	0.57234	0.32565	0.59993	0.26646	0.31851	0.25943	0.14899	0.26786	0.06002		0.54665	0.20598	0.35527	0.56125
0.31086	19.1574	0.30521	0.88744	0.25117	0.31	0.24467	0.082	0.23768	0		0.34622	0.56375	0.32358	0.59947	0.26601	0.32137	0.25846	0.14723	0.2656	0.05959		0.54705	0.20654	0.35471	0.56125
0.30966	19.1832	0.30465	0.86178	0.24931	0.31	0.24287	0.078	0.23659	0		0.34481	0.55615	0.32383	0.5993	0.26538	0.31824	0.25693	0.14847	0.26454	0.06		0.54745	0.2071	0.35415	0.56125
0.30853	19.3059	0.30177	0.87033	0.24651	0.288	0.24134	0.082	0.23506	0		0.34343	0.55348	0.32181	0.60143	0.26335	0.31814	0.25553	0.14779	0.26269	0.06028		0.54785	0.20766	0.35359	0.56125
0.30706	19.3082	0.30074	0.85667	0.24637	0.294	0.24022	0.082	0.23366	0		0.34154	0.5548	0.32109	0.59975	0.26137	0.31677	0.25437	0.14905	0.26125	0.06014		0.54825	0.20823	0.35302	0.56125
0.3057	19.3634	0.3003	0.88089	0.2455	0.302	0.23875	0.082	0.23298	0		0.34027	0.53572	0.31945	0.59939	0.26119	0.31693	0.25253	0.14844	0.26013	0.05931		0.54865	0.20879	0.35246	0.56125
0.30427	19.3478	0.29924	0.86111	0.24365	0.308	0.23657	0.078	0.2313	0		0.3407	0.52882	0.3171	0.60088	0.25953	0.31818	0.25203	0.14953	0.25852	0.06041		0.54905	0.20935	0.3519	0.56125
0.30318	19.4356	0.29897	0.872	0.24237	0.298	0.23538	0.076	0.22997	0		0.33957	0.54102	0.31638	0.59799	0.25733	0.31795	0.24886	0.14874	0.25773	0.06179		0.54945	0.20991	0.35134	0.56125
0.30233	19.4898	0.2972	0.85622	0.2436	0.3	0.23398	0.08	0.22905	0		0.33713	0.53328	0.31478	0.60136	0.25581	0.31608	0.2483	0.14908	0.25633	0.06179		0.54985	0.21047	0.35078	0.56125
0.30205	19.4828	0.29521	0.87289	0.2429	0.294	0.23272	0.09	0.22825	0		0.33682	0.54031	0.31391	0.59677	0.25459	0.31739	0.2478	0.14933	0.25568	0.06058		0.55025	0.21103	0.35022	0.56125
0.29982	19.5514	0.29294	0.86367	0.23974	0.31	0.23094	0.082	0.2267	0		0.33536	0.53336	0.31227	0.59825	0.25418	0.31898	0.24726	0.1494	0.25419	0.06028		0.55065	0.21159	0.34966	0.56125
0.29857	19.6237	0.29176	0.85122	0.23851	0.302	0.23004	0.088	0.22423	0		0.33472	0.52756	0.31151	0.59523	0.25307	0.31654	0.24523	0.15145	0.25285	0.05979		0.55105	0.21215	0.3491	0.56125
0.29693	19.6101	0.29048	0.85122	0.23579	0.298	0.22931	0.082	0.22338	0		0.33383	0.5305	0.30983	0.5967	0.25229	0.31533	0.24441	0.15039	0.25183	0.06		0.55145	0.21272	0.34853	0.56125
0.29468	19.6454	0.28954	0.87356	0.23426	0.296	0.22835	0.082	0.22259	0		0.33059	0.52975	0.30868	0.59588	0.25053	0.31802	0.24312	0.15048	0.25052	0.06148		0.55185	0.21328	0.34797	0.56125
0.29371	19.7151	0.28962	0.85633	0.23364	0.292	0.22693	0.076	0.22087	0		0.32987	0.51969	0.30763	0.59375	0.24962	0.31507	0.24132	0.15048	0.24809	0.06		0.55225	0.21384	0.34741	0.56125
0.29292	19.7608	0.28748	0.86144	0.23147	0.296	0.22546	0.088	0.22089	0		0.32798	0.51129	0.30668	0.59263	0.24834	0.31356	0.24141	0.15113	0.24694	0.05953		0.55265	0.2144	0.34685	0.56125
0.29158	19.8658	0.286	0.84022	0.23082	0.298	0.2241	0.084	0.22015	0		0.32744	0.51179	0.30488	0.59613	0.24673	0.31608	0.23934	0.15297	0.24606	0.06		0.55305	0.21496	0.34629	0.56125
0.29054	19.8726	0.28447	0.82933	0.23059	0.3	0.22238	0.086	0.21708	0		0.32592	0.51103	0.30406	0.59324	0.24434	0.3152	0.2378	0.15231	0.24501	0.06021		0.55345	0.21552	0.34573	0.56125
0.28944	19.9503	0.28306	0.846	0.22922	0.296	0.22174	0.082	0.21584	0		0.32668	0.50779	0.30287	0.59166	0.24252	0.31398	0.23629	0.15007	0.24405	0.05917		0.55385	0.21608	0.34517	0.56125
0.28866	19.9053	0.28233	0.829	0.22812	0.31	0.22036	0.082	0.21415	0		0.32388	0.49469	0.30127	0.58969	0.24302	0.3148	0.23457	0.14981	0.24257	0.05919		0.55425	0.21664	0.34461	0.56125
0.28753	20.0132	0.28028	0.84144	0.22661	0.294	0.21969	0.08	0.21275	0		0.32296	0.49751	0.30037	0.58818	0.24063	0.31284	0.23297	0.15211	0.24102	0.06113		0.55465	0.21721	0.34404	0.56125
0.28604	20.0336	0.27957	0.84044	0.22477	0.3	0.21922	0.08	0.21131	0		0.32152	0.50252	0.2992	0.59405	0.24063	0.311	0.23291	0.15226	0.24001	0.06041		0.55504	0.21777	0.34348	0.56125
0.28441	20.1879	0.27813	0.82556	0.22273	0.29	0.21782	0.084	0.21014	0		0.32064	0.49235	0.29708	0.59334	0.24033	0.3142	0.23159	0.15405	0.23901	0.06034		0.55544	0.21833	0.34292	0.56125
0.28235	20.1622	0.27674	0.84744	0.22289	0.292	0.21621	0.078	0.2094	0		0.31904	0.49161	0.29602	0.59088	0.23887	0.31189	0.22944	0.15566	0.23878	0.06138		0.55584	0.21889	0.34236	0.56125
0.28114	20.267	0.2751	0.80856	0.22115	0.294	0.21298	0.078	0.20944	0		0.31732	0.4887	0.29529	0.59304	0.23675	0.31352	0.22732	0.15371	0.23529	0.06146		0.55624	0.21945	0.3418	0.56125
0.27983	20.2272	0.2733	0.82522	0.21965	0.296	0.21146	0.088	0.2069	0		0.31683	0.4828	0.29469	0.58943	0.23514	0.31129	0.22695	0.15494	0.23399	0.06028		0.55664	0.22001	0.34124	0.56125
0.27903	20.3133	0.27294	0.80389	0.21881	0.29	0.21091	0.086	0.20606	0		0.31586	0.47622	0.29335	0.5899	0.23335	0.31349	0.22639	0.15414	0.23317	0.05972		0.55704	0.22057	0.34068	0.56125
0.27672	20.3182	0.27217	0.81756	0.21826	0.286	0.21032	0.088	0.20463	0		0.31377	0.45366	0.29279	0.58775	0.23144	0.31343	0.22511	0.1529	0.23169	0.05876		0.55744	0.22113	0.34012	0.56125
0.27696	20.4228	0.2705	0.82256	0.21667	0.302	0.20832	0.082	0.20403	0		0.3123	0.47055	0.29045	0.58878	0.23109	0.3108	0.22468	0.15544	0.23079	0.06002		0.55784	0.2217	0.33955	0.56125
0.27562	20.4096	0.26973	0.81789	0.21556	0.296	0.20668	0.086	0.20231	0		0.31126	0.46296	0.28983	0.58698	0.22985	0.30968	0.22335	0.15512	0.22914	0.06044		0.55824	0.22226	0.33899	0.56125
0.27367	20.4926	0.26894	0.79389	0.21404	0.282	0.20619	0.084	0.20115	0		0.31044	0.46926	0.28884	0.59467	0.22893	0.3107	0.2218	0.15668	0.22828	0.06038		0.55864	0.22282	0.33843	0.56125
0.27205	20.5249	0.26779	0.80478	0.21163	0.282	0.20617	0.086	0.19935	0		0.3094	0.46781	0.28704	0.58778	0.22756	0.3098	0.2192	0.15668	0.22754	0.05988		0.55904	0.22338	0.33787	0.56125
0.27028	20.5953	0.26531	0.80567	0.21007	0.278	0.20482	0.084	0.19863	0		0.30791	0.4582	0.2868	0.5892	0.22625	0.3105	0.21831	0.15521	0.22712	0.05933		0.55944	0.22394	0.33731	0.56125
0.26901	20.5726	0.26397	0.78589	0.20921	0.294	0.20315	0.09	0.19756	0		0.30682	0.46339	0.28467	0.59458	0.22479	0.30824	0.21741	0.15714	0.22407	0.05869		0.55984	0.2245	0.33675	0.56125
0.2677	20.668	0.2631	0.78744	0.20726	0.288	0.20077	0.086	0.19578	0		0.30518	0.45278	0.28348	0.59166	0.22355	0.31096	0.21562	0.15602	0.2233	0.06015		0.56024	0.22506	0.33619	0.56125
0.2677	20.6651	0.26182	0.797	0.20688	0.294	0.19961	0.088	0.19483	0		0.30537	0.43398	0.28218	0.59476	0.22204	0.30913	0.21424	0.15546	0.22284	0.05946		0.56064	0.22562	0.33563	0.56125
0.26734	20.7527	0.26031	0.81233	0.2063	0.302	0.199	0.106	0.19375	0		0.30312	0.4353	0.28181	0.59712	0.22116	0.30957	0.21343	0.15796	0.22121	0.06015		0.56104	0.22619	0.33506	0.56125
0.26608	20.752	0.25883	0.79922	0.20512	0.296	0.19747	0.094	0.19078	0		0.30319	0.43995	0.27982	0.59679	0.22064	0.30736	0.21237	0.15723	0.21993	0.06077		0.56144	0.22675	0.3345	0.56125
0.26447	20.7877	0.25822	0.78189	0.20354	0.288	0.19569	0.088	0.18932	0		0.30184	0.43536	0.27879	0.59808	0.21917	0.31031	0.21091	0.15811	0.21779	0.0607		0.56184	0.22731	0.33394	0.56125
0.26267	20.7896	0.25683	0.79267	0.20161	0.286	0.19472	0.086	0.18758	0		0.30147	0.43751	0.27649	0.59301	0.21751	0.30944	0.21046	0.15792	0.2165	0.0605		0.56224	0.22787	0.33338	0.56125
0.26173	20.8789	0.257	0.775	0.19949	0.282	0.19323	0.094	0.18763	0		0.2992	0.43628	0.27663	0.59412	0.21664	0.30934	0.20869	0.1574	0.21538	0.06007		0.56264	0.22843	0.33282	0.56125
0.25928	20.931	0.25482	0.77411	0.19732	0.288	0.19151	0.086	0.18647	0		0.29772	0.43284	0.27492	0.59213	0.2144	0.30559	0.20655	0.15656	0.2145	0.06		0.56304	0.22899	0.33226	0.56125
0.25725	20.9769	0.25306	0.77833	0.19715	0.294	0.19058	0.088	0.18512	0.002		0.29562	0.42797	0.27323	0.59297	0.21325	0.31048	0.20421	0.15602	0.21223	0.0611		0.56344	0.22955	0.3317	0.56125
0.25697	20.9778	0.25162	0.797	0.19602	0.28	0.18954	0.084	0.18477	0		0.29407	0.4128	0.27263	0.59215	0.21192	0.30862	0.20318	0.15699	0.21108	0.06152		0.56384	0.23011	0.33114	0.56125
0.25651	21.0706	0.24934	0.77311	0.19528	0.274	0.18939	0.084	0.18339	0		0.29265	0.40841	0.27248	0.5944	0.21003	0.30761	0.2031	0.15665	0.20921	0.06083		0.56424	0.23068	0.33057	0.56125
0.25639	21.0968	0.2507	0.78111	0.19525	0.28	0.18696	0.088	0.18181	0		0.29233	0.39202	0.27048	0.59224	0.208	0.30805	0.20151	0.15598	0.20826	0.06179		0.56464	0.23124	0.33001	0.56125
0.25415	21.1318	0.24866	0.79211	0.1942	0.3	0.18559	0.092	0.18066	0		0.29164	0.39098	0.26919	0.59138	0.20785	0.30812	0.20066	0.15904	0.20699	0.06179		0.56503	0.2318	0.32945	0.56125
0.25279	21.2089	0.24683	0.77078	0.19066	0.29	0.18438	0.088	0.17852	0		0.29071	0.39203	0.26757	0.59376	0.20716	0.30604	0.20076	0.15674	0.20719	0.06014		0.56543	0.23236	0.32889	0.56125
0.25079	21.2608	0.24546	0.77522	0.19119	0.288	0.18394	0.088	0.17616	0		0.28912	0.39258	0.26623	0.59178	0.20683	0.3055	0.19953	0.15858	0.20548	0.05897		0.56583	0.23292	0.32833	0.56125
0.25071	21.2013	0.2439	0.77922	0.1891	0.276	0.18297	0.094	0.17539	0		0.28855	0.39287	0.26565	0.59357	0.20541	0.30579	0.19596	0.158	0.20524	0.06002		0.56623	0.23348	0.32777	0.56125
0.24862	21.2703	0.24302	0.77822	0.1882	0.288	0.18119	0.09	0.17464	0.002		0.28626	0.39356	0.26388	0.59067	0.20426	0.30421	0.19467	0.15644	0.20418	0.06041		0.56663	0.23404	0.32721	0.56125
0.24764	21.3617	0.2428	0.763	0.18517	0.294	0.17988	0.09	0.17257	0		0.28434	0.37661	0.26316	0.58694	0.20242	0.30482	0.19288	0.15716	0.20144	0.06		0.56703	0.2346	0.32665	0.56125
0.24697	21.4006	0.24155	0.78278	0.18463	0.268	0.17799	0.08	0.17179	0		0.28291	0.37699	0.26291	0.58906	0.19964	0.30655	0.19156	0.15768	0.19979	0.05993		0.56743	0.23517	0.32608	0.56125
0.24557	21.3251	0.24058	0.77522	0.18363	0.276	0.1764	0.08	0.17063	0		0.28219	0.3589	0.26147	0.58617	0.19886	0.30416	0.19076	0.15689	0.19867	0.05897		0.56783	0.23573	0.32552	0.56125
0.2445	21.4944	0.23924	0.76722	0.18319	0.29	0.17475	0.086	0.16985	0.002		0.281	0.35727	0.259	0.59248	0.19787	0.30716	0.1897	0.15677	0.19707	0.05966		0.56823	0.23629	0.32496	0.56125
0.24424	21.5049	0.23745	0.78444	0.18217	0.29	0.1731	0.08	0.16841	0		0.28046	0.35908	0.25762	0.58826	0.19745	0.3061	0.18955	0.15841	0.1959	0.06014		0.56863	0.23685	0.3244	0.56125
0.24301	21.5526	0.23742	0.75956	0.17996	0.278	0.17251	0.094	0.16716	0		0.27936	0.36052	0.25651	0.58788	0.19576	0.30598	0.18842	0.15454	0.19553	0.05979		0.56903	0.23741	0.32384	0.56125
0.24067	21.541	0.23576	0.76233	0.17799	0.28	0.17115	0.09	0.16621	0.002		0.27868	0.35297	0.25521	0.59017	0.19424	0.30719	0.18729	0.1568	0.19405	0.05945		0.56943	0.23797	0.32328	0.56125
0.23917	21.5817	0.235	0.77	0.17723	0.286	0.16986	0.086	0.16466	0.004		0.27837	0.3512	0.25395	0.58815	0.1937	0.30593	0.18391	0.1586	0.1929	0.05912		0.56983	0.23853	0.32272	0.56125
0.23902	21.5351	0.23335	0.76867	0.17658	0.288	0.1682	0.098	0.16289	0.004		0.27691	0.3512	0.25248	0.58519	0.19197	0.30421	0.18326	0.15803	0.19048	0.06083		0.57023	0.23909	0.32216	0.56125
0.23722	21.656	0.2321	0.74389	0.17615	0.274	0.16765	0.088	0.16197	0		0.27643	0.34572	0.25101	0.5891	0.1918	0.30529	0.18288	0.15685	0.18879	0.06133		0.57063	0.23966	0.32159	0.56125
0.23618	21.6476	0.2294	0.76522	0.17458	0.274	0.1662	0.104	0.16144	0.002		0.27438	0.33978	0.25096	0.58598	0.18999	0.30527	0.18283	0.15743	0.1883	0.06069		0.57103	0.24022	0.32103	0.56125
0.23442	21.771	0.22796	0.77667	0.17345	0.294	0.16578	0.092	0.1601	0.004		0.27346	0.33074	0.2493	0.59003	0.18781	0.30715	0.1814	0.1607	0.18671	0.06048		0.57143	0.24078	0.32047	0.56125
0.23311	21.7209	0.22638	0.76322	0.17011	0.3	0.16455	0.094	0.158	0.002		0.27238	0.33587	0.24769	0.58936	0.18599	0.30262	0.1799	0.16034	0.18601	0.05939		0.57183	0.24134	0.31991	0.56125
0.23154	21.7833	0.22543	0.73344	0.16989	0.294	0.16372	0.092	0.15605	0.002		0.27044	0.33432	0.24731	0.58641	0.18584	0.30418	0.17756	0.15858	0.18495	0.05898		0.57223	0.2419	0.31935	0.56125
0.23051	21.787	0.22496	0.749	0.1675	0.294	0.16229	0.098	0.15588	0.004		0.27002	0.33376	0.24622	0.5892	0.18351	0.3049	0.17605	0.16034	0.18444	0.06069		0.57263	0.24246	0.31879	0.56125
0.22993	21.8848	0.22352	0.741	0.16614	0.283	0.16029	0.092	0.15496	0.006		0.26871	0.32212	0.24502	0.58909	0.18292	0.30585	0.17413	0.15847	0.18227	0.05931		0.57303	0.24302	0.31823	0.56125
0.22902	21.8971	0.22137	0.75789	0.16636	0.283	0.15837	0.09	0.15331	0.004		0.26775	0.32504	0.24359	0.58739	0.18194	0.30625	0.17264	0.15884	0.17966	0.06069		0.57343	0.24358	0.31767	0.56125
0.22808	21.9313	0.21995	0.75278	0.16472	0.293	0.15723	0.104	0.1511	0.006		0.26566	0.31865	0.24238	0.58949	0.18118	0.30679	0.17209	0.15852	0.17852	0.05966		0.57383	0.24415	0.3171	0.56125
0.22601	21.9437	0.21921	0.75522	0.16365	0.297	0.15605	0.098	0.15012	0.004		0.26399	0.31456	0.24086	0.58511	0.17987	0.30293	0.17098	0.15938	0.17682	0.0611		0.57423	0.24471	0.31654	0.56125
0.22464	22.0549	0.21845	0.75122	0.1625	0.293	0.15478	0.096	0.14951	0.002		0.26255	0.32106	0.23922	0.58903	0.17857	0.30502	0.17101	0.1571	0.17707	0.05862		0.57463	0.24527	0.31598	0.56125
0.22259	22.0276	0.21803	0.72056	0.16107	0.295	0.15262	0.096	0.14956	0.004		0.26136	0.32011	0.23854	0.58766	0.17628	0.30243	0.17023	0.16002	0.17656	0.05807		0.57502	0.24583	0.31542	0.56125
0.2215	22.123	0.21645	0.76711	0.15954	0.294	0.15135	0.098	0.14715	0.006		0.26041	0.31405	0.23728	0.589	0.17462	0.30454	0.16826	0.15899	0.17464	0.05877		0.57542	0.24639	0.31486	0.56125
0.22037	22.1038	0.21516	0.75867	0.15837	0.296	0.15038	0.106	0.14581	0.006		0.25997	0.31072	0.2354	0.5872	0.17366	0.30175	0.16713	0.15771	0.17292	0.05851		0.57582	0.24695	0.3143	0.56125
0.21958	22.1247	0.21363	0.73733	0.15745	0.298	0.14949	0.1	0.14259	0.006		0.25788	0.30381	0.23371	0.58001	0.17304	0.30592	0.1664	0.15739	0.17147	0.05924		0.57622	0.24751	0.31374	0.56125
0.21903	22.1824	0.2118	0.75522	0.15632	0.303	0.14931	0.1	0.14123	0.004		0.25706	0.29633	0.23288	0.58346	0.17166	0.30412	0.16387	0.15682	0.17091	0.05815		0.57662	0.24807	0.31318	0.56125
0.21703	22.2772	0.21079	0.75222	0.15467	0.307	0.14756	0.098	0.1397	0.008		0.25647	0.2849	0.23121	0.58931	0.17027	0.305	0.163	0.15889	0.16938	0.05788		0.57702	0.24864	0.31261	0.56125
0.21438	22.2942	0.20975	0.757	0.15221	0.295	0.14636	0.102	0.13864	0.008		0.25555	0.28687	0.23018	0.5794	0.17003	0.30437	0.1614	0.15579	0.16907	0.05815		0.57742	0.2492	0.31205	0.56125
0.2138	22.3448	0.20884	0.75311	0.15122	0.308	0.14446	0.102	0.13858	0.006		0.25403	0.2799	0.23001	0.58388	0.16826	0.30498	0.15931	0.15894	0.16858	0.05903		0.57782	0.24976	0.31149	0.56125
0.2116	22.328	0.20715	0.73733	0.14939	0.293	0.14242	0.104	0.13764	0.008		0.25299	0.27743	0.22816	0.5798	0.16704	0.30529	0.15761	0.15662	0.16662	0.05924		0.57822	0.25032	0.31093	0.56125
0.21258	22.342	0.20545	0.73711	0.14831	0.305	0.1425	0.108	0.13687	0.008		0.25225	0.28394	0.2271	0.58442	0.16479	0.30541	0.15545	0.15662	0.16441	0.0589		0.57862	0.25088	0.31037	0.56125
0.21157	22.3927	0.20495	0.75433	0.14792	0.303	0.14113	0.106	0.13571	0.01		0.25008	0.2769	0.22681	0.58473	0.16382	0.30464	0.15531	0.1589	0.16315	0.06		0.57902	0.25144	0.30981	0.56125
0.20957	22.4593	0.20287	0.73411	0.14728	0.293	0.13901	0.112	0.13417	0.008		0.24882	0.27121	0.224	0.58254	0.16295	0.30311	0.15432	0.15913	0.16148	0.06		0.57942	0.252	0.30925	0.56125
0.20705	22.483	0.20266	0.72544	0.14656	0.311	0.1386	0.102	0.13165	0.008		0.24685	0.26259	0.22224	0.58652	0.16151	0.3062	0.15339	0.15784	0.16097	0.05883		0.57982	0.25256	0.30869	0.56125
0.20607	22.623	0.20177	0.74	0.1446	0.299	0.13704	0.106	0.13063	0.008		0.24661	0.25403	0.22026	0.58544	0.16012	0.30418	0.15072	0.15837	0.15938	0.05931		0.58022	0.25313	0.30812	0.56125
0.20604	22.5211	0.19937	0.74144	0.14277	0.315	0.13457	0.11	0.12982	0.008		0.24687	0.2489	0.21935	0.5828	0.15914	0.30302	0.14995	0.15907	0.15794	0.05912		0.58062	0.25369	0.30756	0.56125
0.20421	22.6546	0.19908	0.746	0.14076	0.311	0.13394	0.098	0.12771	0.01		0.24409	0.24135	0.21915	0.58674	0.15685	0.30802	0.1492	0.15865	0.15621	0.05924		0.58102	0.25425	0.307	0.56125
0.20341	22.6521	0.19738	0.75322	0.13972	0.301	0.13292	0.112	0.12733	0.01		0.24345	0.24221	0.21857	0.58505	0.1565	0.30274	0.1484	0.15877	0.15559	0.05774		0.58142	0.25481	0.30644	0.56125
0.20272	22.6714	0.19591	0.73811	0.14098	0.287	0.13184	0.116	0.12531	0.008		0.24144	0.23052	0.21609	0.58444	0.1556	0.30575	0.14817	0.15693	0.15332	0.06034		0.58182	0.25537	0.30588	0.56125
0.20135	22.6898	0.19356	0.74522	0.13789	0.293	0.13008	0.11	0.12512	0.008		0.24179	0.23238	0.21499	0.5834	0.15329	0.3056	0.1477	0.15602	0.15373	0.05814		0.58222	0.25593	0.30532	0.56125
0.20031	22.7011	0.19383	0.72778	0.13513	0.305	0.12849	0.116	0.12405	0.01		0.23992	0.21869	0.21402	0.58847	0.152	0.30404	0.1462	0.15631	0.15176	0.05945		0.58262	0.25649	0.30476	0.56125
0.1982	22.78	0.1922	0.74744	0.13496	0.305	0.12608	0.116	0.12222	0.008		0.23821	0.21916	0.21378	0.58432	0.15124	0.30508	0.14323	0.15535	0.15164	0.05919		0.58302	0.25705	0.3042	0.56125
0.19809	22.8038	0.19148	0.73011	0.13342	0.299	0.12501	0.116	0.12135	0.006		0.23798	0.21057	0.2123	0.58233	0.14997	0.30458	0.14286	0.15385	0.1508	0.05926		0.58342	0.25762	0.30363	0.56125
0.1964	1.68789	0.18969	0.74389	0.13218	0.305	0.12493	0.118	0.1176	0.006		0.23495	0.2032	0.21076	0.58802	0.14897	0.30774	0.14116	0.15313	0.14859	0.06034		0.58382	0.25818	0.30307	0.56125
0.1952	1.35267	0.18864	0.73944	0.13134	0.319	0.12382	0.128	0.11647	0.006		0.23332	0.19876	0.20933	0.58579	0.14747	0.30789	0.13963	0.1551	0.14717	0.05938		0.58422	0.25874	0.30251	0.56125
0.19375	1.32867	0.18786	0.73033	0.13051	0.299	0.12271	0.118	0.11561	0.008		0.2325	0.19031	0.2082	0.58587	0.1469	0.30706	0.13834	0.15553	0.14411	0.05966		0.58462	0.2593	0.30195	0.56125
0.19117	1.31267	0.18584	0.719	0.129	0.317	0.1219	0.14	0.11448	0.008		0.2308	0.18175	0.20791	0.58641	0.1452	0.30567	0.13722	0.15497	0.1429	0.05945		0.58501	0.25986	0.30139	0.56125
0.18889	1.32244	0.18359	0.73478	0.12769	0.311	0.12024	0.122	0.11445	0.006		0.22958	0.17307	0.20673	0.5867	0.1434	0.3083	0.13616	0.15341	0.14262	0.05897		0.58541	0.26042	0.30083	0.56125
0.18825	1.29578	0.18321	0.72056	0.12604	0.315	0.12016	0.132	0.11361	0.004		0.22862	0.16996	0.2056	0.58782	0.14191	0.30651	0.13344	0.15323	0.14157	0.0591		0.58581	0.26098	0.30027	0.56125
0.18811	1.31711	0.18242	0.73478	0.12569	0.315	0.11697	0.14	0.11285	0.004		0.22731	0.16141	0.2046	0.5812	0.14135	0.30631	0.13172	0.15252	0.14109	0.05945		0.58621	0.26154	0.29971	0.56125
0.18679	1.30533	0.18152	0.73178	0.12297	0.317	0.11533	0.136	0.11053	0.004		0.22607	0.15471	0.20219	0.58514	0.14042	0.30726	0.13089	0.15182	0.1405	0.05774		0.58661	0.26211	0.29914	0.56125
0.18657	1.27844	0.1806	0.73367	0.1225	0.307	0.11354	0.132	0.10934	0.002		0.22563	0.1439	0.20117	0.581	0.13844	0.31004	0.1304	0.15134	0.1399	0.05793		0.58701	0.26267	0.29858	0.56125
0.1853	1.27533	0.17823	0.732	0.12121	0.313	0.11309	0.152	0.10679	0.004		0.22426	0.14277	0.19902	0.584	0.13723	0.30944	0.13015	0.1513	0.13669	0.05848		0.58741	0.26323	0.29802	0.56125
0.1837	1.29689	0.17769	0.74289	0.11983	0.311	0.11301	0.15	0.10515	0.004		0.2222	0.12805	0.19721	0.58174	0.13621	0.30817	0.12919	0.14778	0.13491	0.05703		0.58781	0.26379	0.29746	0.56125
0.182	1.308	0.17736	0.74089	0.11806	0.337	0.1124	0.152	0.1035	0.004		0.22143	0.11947	0.19699	0.58839	0.13518	0.31036	0.12664	0.15233	0.13283	0.05821		0.58821	0.26435	0.2969	0.56125
0.18082	1.28956	0.17516	0.73167	0.11686	0.331	0.1119	0.154	0.10284	0.004		0.22033	0.1092	0.19568	0.58884	0.13245	0.30569	0.12445	0.15023	0.13388	0.05748		0.58861	0.26491	0.29634	0.56125
0.17902	1.26733	0.17454	0.75544	0.11589	0.331	0.10864	0.15	0.10233	0.002		0.21969	0.1049	0.19589	0.58329	0.1319	0.30909	0.12353	0.14827	0.1328	0.05786		0.58901	0.26547	0.29578	0.56125
0.17695	1.286	0.17181	0.73511	0.11493	0.331	0.10753	0.156	0.10168	0.004		0.21806	0.09632	0.19461	0.58708	0.12999	0.30711	0.12007	0.14877	0.1309	0.05752		0.58941	0.26603	0.29522	0.56125
0.17717	1.26578	0.17027	0.72233	0.11398	0.327	0.10579	0.156	0.10114	0.002		0.21699	0.08625	0.19284	0.5845	0.12962	0.30595	0.11997	0.15065	0.12813	0.05855		0.58981	0.2666	0.29465	0.56125
0.17626	1.26556	0.16914	0.72833	0.11263	0.319	0.10497	0.154	0.09961	0.002		0.21572	0.07998	0.19214	0.5868	0.12847	0.30803	0.1218	0.15025	0.12611	0.05912		0.59021	0.26716	0.29409	0.56125
0.17535	1.25067	0.16724	0.74356	0.11127	0.333	0.10324	0.152	0.09795	0.002		0.21407	0.08586	0.19031	0.58485	0.12781	0.30964	0.11978	0.14888	0.12545	0.05897		0.59061	0.26772	0.29353	0.56125
0.17541	1.24089	0.1673	0.74344	0.10941	0.335	0.10315	0.166	0.09468	0		0.21348	0.07465	0.19011	0.5764	0.126	0.30616	0.11833	0.15097	0.12431	0.05759		0.59101	0.26828	0.29297	0.56125
0.17407	1.25311	0.16542	0.72456	0.1078	0.339	0.10159	0.184	0.09386	0		0.21199	0.07229	0.19052	0.58434	0.12353	0.30793	0.11731	0.15025	0.1243	0.05779		0.59141	0.26884	0.29241	0.56125
0.17216	1.25067	0.16484	0.737	0.10676	0.327	0.10123	0.184	0.09209	0.002		0.21104	0.0655	0.18849	0.58521	0.12248	0.30657	0.11554	0.14801	0.12348	0.05924		0.59181	0.2694	0.29185	0.56125
0.16961	1.222	0.16318	0.73167	0.10537	0.343	0.09949	0.18	0.09085	0.002		0.21032	0.05462	0.18665	0.58684	0.12166	0.30911	0.1137	0.15197	0.12072	0.05952		0.59221	0.26996	0.29129	0.56125
0.16703	1.23956	0.16171	0.73711	0.10446	0.331	0.09798	0.186	0.09079	0		0.20829	0.05366	0.18409	0.58418	0.11989	0.3077	0.11244	0.15211	0.11959	0.05746		0.59261	0.27052	0.29073	0.56125
0.16558	1.23022	0.16157	0.71711	0.10355	0.345	0.09539	0.174	0.08941	0		0.20646	0.05618	0.18181	0.58623	0.1199	0.30526	0.11097	0.15082	0.11866	0.05781		0.59301	0.27109	0.29016	0.56125
0.1642	1.20889	0.15982	0.71456	0.10197	0.331	0.09562	0.174	0.08765	0.002		0.20519	0.05128	0.17942	0.58492	0.11801	0.30632	0.10911	0.15107	0.11747	0.05807		0.59341	0.27165	0.2896	0.56125
0.16416	1.19111	0.15863	0.73611	0.10131	0.345	0.09347	0.178	0.08626	0		0.20516	0.04694	0.17878	0.58726	0.1181	0.30585	0.10819	0.1526	0.11805	0.058		0.59381	0.27221	0.28904	0.56125
0.1647	1.21467	0.15739	0.72756	0.0992	0.353	0.09149	0.188	0.08547	0.002		0.20456	0.0414	0.17882	0.5817	0.11631	0.30842	0.10787	0.15208	0.11576	0.05836		0.59421	0.27277	0.28848	0.56125
0.16279	1.23078	0.15757	0.72522	0.09788	0.355	0.09149	0.18	0.08389	0		0.20235	0.04448	0.17833	0.58261	0.11432	0.30621	0.10729	0.15418	0.11367	0.06		0.59461	0.27333	0.28792	0.56125
0.1621	1.21489	0.15576	0.716	0.09687	0.343	0.08911	0.172	0.08117	0.002		0.20206	0.04093	0.17688	0.57918	0.11295	0.30424	0.10634	0.15192	0.11254	0.06084		0.595	0.27389	0.28736	0.56125
0.15959	1.21722	0.15467	0.70867	0.0954	0.351	0.08942	0.16	0.08029	0		0.1992	0.03756	0.17517	0.58012	0.11172	0.30596	0.10391	0.15117	0.1106	0.05974		0.5954	0.27445	0.2868	0.56125
0.15897	1.24144	0.15307	0.73089	0.09399	0.371	0.08835	0.166	0.07985	0		0.19877	0.03621	0.17359	0.58719	0.10901	0.30771	0.10345	0.15303	0.10936	0.05876		0.5958	0.27501	0.28624	0.56125
0.15848	1.228	0.15062	0.73278	0.09258	0.345	0.0874	0.176	0.07879	0		0.1981	0.03736	0.17306	0.58485	0.10887	0.30516	0.10189	0.1532	0.10817	0.06028		0.5962	0.27558	0.28567	0.56125
0.15717	1.22156	0.14903	0.72556	0.09111	0.361	0.08536	0.158	0.07829	0		0.19704	0.87779	0.17271	0.59008	0.10888	0.30673	0.10033	0.15502	0.10737	0.05869		0.5966	0.27614	0.28511	0.56125
0.1565	1.19433	0.14821	0.72678	0.09096	0.371	0.08417	0.182	0.07716	0		0.19614	0.87546	0.17082	0.5884	0.10608	0.30096	0.0992	0.153	0.10612	0.06057		0.597	0.2767	0.28455	0.56125
0.154	1.173	0.14746	0.73322	0.08898	0.373	0.08143	0.172	0.07618	0		0.19472	0.87508	0.16932	0.58427	0.10458	0.30295	0.09822	0.15415	0.10525	0.06041		0.5974	0.27726	0.28399	0.56125
0.1535	1.20722	0.14631	0.73056	0.08797	0.387	0.08023	0.18	0.07245	0		0.19264	0.89119	0.16859	0.57991	0.10416	0.30346	0.09698	0.15266	0.10397	0.06041		0.5978	0.27782	0.28343	0.56125
0.15101	1.16589	0.14496	0.72867	0.08549	0.381	0.07891	0.17	0.07214	0		0.19164	0.89413	0.16576	0.58432	0.10303	0.30219	0.09554	0.1531	0.10317	0.06126		0.5982	0.27838	0.28287	0.56125
0.15033	1.19144	0.14346	0.72867	0.08498	0.399	0.07831	0.166	0.07153	0		0.19021	0.88343	0.1651	0.58494	0.10152	0.30174	0.09528	0.15576	0.10152	0.06188		0.5986	0.27894	0.28231	0.56125
0.14884	1.17944	0.14253	0.73011	0.0844	0.395	0.0768	0.164	0.07024	0		0.18867	0.88902	0.16315	0.5871	0.10088	0.30366	0.09265	0.15249	0.09954	0.06084		0.599	0.2795	0.28175	0.56125
0.14782	1.14589	0.14165	0.71567	0.08264	0.381	0.07484	0.162	0.06848	0		0.18912	0.89353	0.16234	0.58454	0.09941	0.30444	0.09041	0.1537	0.09682	0.06166		0.5994	0.28007	0.28118	0.56125
0.14609	1.17678	0.1402	0.71222	0.08212	0.389	0.07498	0.15	0.06746	0		0.18741	0.89274	0.16186	0.58326	0.09719	0.30117	0.09002	0.15277	0.09633	0.06167		0.5998	0.28063	0.28062	0.56125
0.14389	1.17389	0.1398	0.72433	0.07991	0.393	0.07452	0.156	0.06674	0		0.18581	0.88687	0.16127	0.59129	0.09482	0.30245	0.08912	0.15243	0.09505	0.06152		0.6002	0.28119	0.28006	0.56125
0.14267	1.12522	0.13818	0.72267	0.07889	0.409	0.07217	0.158	0.06632	0		0.18431	0.88834	0.16044	0.59103	0.09419	0.30326	0.08704	0.15246	0.09508	0.06028		0.6006	0.28175	0.2795	0.56125
0.14191	1.15211	0.13716	0.72822	0.07789	0.411	0.06976	0.144	0.06302	0		0.1834	0.89035	0.15937	0.59052	0.09497	0.30261	0.08795	0.15306	0.09427	0.06138		0.601	0.28231	0.27894	0.56125
0.14098	1.14856	0.1359	0.73978	0.07493	0.421	0.0686	0.154	0.06185	0.002		0.18237	0.8984	0.15694	0.5908	0.09307	0.30427	0.08523	0.15053	0.09249	0.06138		0.6014	0.28287	0.27838	0.56125
0.1406	1.14744	0.13361	0.71289	0.07478	0.439	0.06747	0.144	0.06117	0		0.18129	0.88546	0.15597	0.58957	0.09138	0.30214	0.08354	0.15374	0.09126	0.06057		0.6018	0.28343	0.27782	0.56125
0.13923	1.15856	0.13246	0.70889	0.0735	0.439	0.06698	0.15	0.05858	0.002		0.18044	0.90003	0.15663	0.58747	0.09079	0.30166	0.08198	0.15392	0.08887	0.06014		0.6022	0.28399	0.27726	0.56125
0.13781	1.14278	0.13109	0.729	0.07197	0.457	0.06629	0.144	0.05787	0		0.17843	0.88943	0.15476	0.58515	0.08888	0.30217	0.08123	0.15576	0.08928	0.06124		0.6026	0.28456	0.27669	0.56125
0.13627	1.14233	0.12995	0.72044	0.07123	0.453	0.06438	0.148	0.05649	0		0.17688	0.89369	0.15286	0.58242	0.08807	0.30143	0.08059	0.15539	0.08784	0.0611		0.603	0.28512	0.27613	0.56125
0.13469	1.179	0.12887	0.713	0.07041	0.465	0.06411	0.144	0.05557	0		0.17576	0.89582	0.15097	0.58864	0.08667	0.29987	0.07863	0.1561	0.08761	0.06234		0.6034	0.28568	0.27557	0.56125
0.13549	1.13411	0.12816	0.72689	0.06785	0.459	0.0629	0.148	0.05414	0		0.17353	0.89829	0.1491	0.58916	0.08495	0.30262	0.07696	0.15523	0.08532	0.06097		0.6038	0.28624	0.27501	0.56125
0.13454	1.13967	0.12636	0.73567	0.06758	0.483	0.05962	0.136	0.05224	0		0.17261	0.89118	0.14774	0.58562	0.08458	0.30127	0.07611	0.15234	0.08346	0.06221		0.6042	0.2868	0.27445	0.56125
0.13264	1.15167	0.12533	0.72022	0.06571	0.493	0.06001	0.138	0.05113	0		0.17189	0.88646	0.14635	0.59028	0.08278	0.2983	0.07526	0.154	0.08167	0.05966		0.6046	0.28736	0.27389	0.56125
0.13088	1.12611	0.12447	0.73133	0.0645	0.499	0.05754	0.146	0.05049	0		0.17041	0.897	0.14595	0.58906	0.08081	0.29715	0.07394	0.15645	0.08094	0.06097		0.605	0.28792	0.27333	0.56125
0.12872	1.14344	0.12336	0.74344	0.06278	0.517	0.05586	0.14	0.04897	0.002		0.16862	0.89708	0.14372	0.58285	0.07905	0.29972	0.073	0.15536	0.07996	0.06124		0.60539	0.28848	0.27277	0.56125
0.12841	1.10322	0.12197	0.71878	0.06179	0.529	0.05649	0.13	0.04803	0		0.16812	0.90072	0.14235	0.57876	0.07892	0.30054	0.07245	0.15543	0.0782	0.06015		0.60579	0.28905	0.2722	0.56125
0.12643	1.11989	0.12071	0.76311	0.06093	0.536	0.05386	0.13	0.04784	0.002		0.16766	0.8977	0.14075	0.57836	0.07774	0.29922	0.0696	0.15569	0.07605	0.06015		0.60619	0.28961	0.27164	0.56125
0.12511	1.10567	0.11843	0.73744	0.05909	0.55	0.05277	0.134	0.04704	0		0.16642	0.89812	0.14018	0.57048	0.07613	0.29782	0.06897	0.15588	0.07552	0.06057		0.60659	0.29017	0.27108	0.56125
0.12344	1.10767	0.11778	0.73144	0.05792	0.542	0.05064	0.146	0.04342	0		0.166	0.90169	0.13939	0.56986	0.07539	0.29643	0.06774	0.15461	0.07338	0.06069		0.60699	0.29073	0.27052	0.56125
0.12243	1.10278	0.11576	0.74222	0.05728	0.57	0.05031	0.144	0.04221	0.002		0.16361	0.89809	0.13957	0.57041	0.0726	0.30039	0.06579	0.15622	0.07236	0.05959		0.60739	0.29129	0.26996	0.56125
0.12057	1.11522	0.11521	0.73944	0.05489	0.584	0.0489	0.126	0.04195	0		0.16287	0.90259	0.13751	0.57225	0.07119	0.29827	0.06528	0.15631	0.07122	0.06153		0.60779	0.29185	0.2694	0.56125
0.12171	1.11522	0.11387	0.74956	0.0539	0.574	0.0468	0.14	0.04071	0		0.16168	0.90671	0.13517	0.56904	0.07089	0.29775	0.06317	0.15937	0.07036	0.0607		0.60819	0.29241	0.26884	0.56125
0.11959	1.11389	0.11242	0.73	0.05372	0.604	0.04632	0.13	0.03965	0		0.16066	0.90953	0.13404	0.56984	0.07075	0.29813	0.06112	0.15776	0.06935	0.06028		0.60859	0.29297	0.26828	0.56125
0.11849	1.119	0.11105	0.72622	0.05281	0.594	0.04533	0.14	0.03783	0		0.15904	0.90353	0.13379	0.57211	0.06985	0.29762	0.06074	0.15863	0.06894	0.05974		0.60899	0.29354	0.26771	0.56125
0.11734	1.10144	0.11044	0.73756	0.0512	0.61	0.04487	0.14	0.03597	0		0.15828	0.9025	0.13322	0.56828	0.06849	0.29752	0.06061	0.15697	0.06692	0.06036		0.60939	0.2941	0.26715	0.56125
0.11599	1.10011	0.10959	0.75222	0.04948	0.594	0.04244	0.136	0.03362	0.002		0.15757	0.90195	0.1323	0.56706	0.06558	0.2966	0.05935	0.15748	0.06483	0.06098		0.60979	0.29466	0.26659	0.56125
0.11424	1.10411	0.10821	0.72578	0.04888	0.592	0.04084	0.132	0.03345	0		0.15543	0.90586	0.13026	0.56638	0.0643	0.29788	0.05755	0.15889	0.0635	0.06029		0.61019	0.29522	0.26603	0.56125
0.1135	1.11256	0.10629	0.73433	0.0467	0.606	0.03979	0.14	0.03171	0.004		0.15417	0.91171	0.12975	0.56704	0.06317	0.29467	0.05528	0.1588	0.06417	0.05869		0.61059	0.29578	0.26547	0.56125
0.11071	1.059	0.10601	0.722	0.04538	0.606	0.03823	0.14	0.03126	0.002		0.15355	0.90691	0.12855	0.569	0.06201	0.29533	0.05484	0.15872	0.0627	0.0596		0.61099	0.29634	0.26491	0.56125
0.11023	1.085	0.10368	0.74689	0.04416	0.598	0.03781	0.132	0.0302	0.004		0.15162	0.91572	0.12629	0.56483	0.06086	0.29454	0.05349	0.16088	0.06094	0.05979		0.61139	0.2969	0.26435	0.56125
0.10999	1.09967	0.10294	0.75511	0.04213	0.588	0.03625	0.142	0.02884	0		0.15093	0.90974	0.12444	0.56752	0.06012	0.29519	0.05219	0.16011	0.05815	0.06126		0.61179	0.29747	0.26378	0.56125
0.10722	1.11967	0.10135	0.74767	0.04121	0.58	0.03516	0.142	0.02749	0.002		0.15033	0.90834	0.12431	0.57004	0.05868	0.29764	0.05122	0.16125	0.0573	0.05834		0.61219	0.29803	0.26322	0.56125
0.10696	1.10389	0.0997	0.77033	0.04036	0.582	0.03296	0.136	0.02596	0.002		0.14774	0.90838	0.12241	0.57123	0.05755	0.29589	0.04973	0.15949	0.05537	0.05924		0.61259	0.29859	0.26266	0.56125
0.10617	1.13433	0.09863	0.76178	0.0392	0.572	0.03245	0.14	0.02468	0.002		0.14682	0.91302	0.12121	0.57152	0.05739	0.29602	0.04778	0.15842	0.05508	0.05848		0.61299	0.29915	0.2621	0.56125
0.10496	1.08989	0.09775	0.73478	0.03785	0.584	0.0307	0.146	0.02252	0		0.14456	0.91506	0.12069	0.57208	0.05525	0.2979	0.04649	0.15783	0.05447	0.05821		0.61339	0.29971	0.26154	0.56125
0.10433	1.09589	0.09686	0.75456	0.03652	0.564	0.0298	0.142	0.02186	0.002		0.14289	0.91147	0.11892	0.57077	0.05393	0.29327	0.04588	0.15733	0.05272	0.05995		0.61379	0.30027	0.26098	0.56125
0.10295	1.10567	0.09488	0.75933	0.03462	0.529	0.0291	0.14	0.02235	0		0.14211	0.91348	0.11766	0.56488	0.05186	0.29436	0.04566	0.15798	0.05256	0.058		0.61419	0.30083	0.26042	0.56125
0.10061	1.08878	0.09378	0.72922	0.03421	0.544	0.02806	0.14	0.02062	0.002		0.1407	0.91179	0.11669	0.56786	0.04971	0.29462	0.04211	0.15909	0.05079	0.0591		0.61459	0.30139	0.25986	0.56125
0.09895	1.07611	0.09352	0.75089	0.03291	0.578	0.02634	0.148	0.01905	0.004		0.14067	0.92033	0.11576	0.56097	0.05114	0.29497	0.04166	0.15767	0.04919	0.0596		0.61499	0.30196	0.25929	0.56125
0.09732	1.10033	0.09253	0.76689	0.03198	0.575	0.02421	0.144	0.01735	0.004		0.14013	0.91562	0.11482	0.56738	0.0496	0.2951	0.04133	0.16067	0.04768	0.05924		0.61538	0.30252	0.25873	0.56125
0.09663	1.081	0.08946	0.72344	0.03155	0.548	0.02292	0.146	0.01593	0.004		0.13979	0.91923	0.11355	0.56662	0.04702	0.29425	0.03901	0.16087	0.04645	0.05746		0.61578	0.30308	0.25817	0.56125
0.09581	1.06478	0.08789	0.75711	0.02781	0.519	0.02109	0.148	0.0148	0.002		0.13774	0.92227	0.11116	0.5694	0.04578	0.29628	0.03819	0.16067	0.04532	0.05897		0.61618	0.30364	0.25761	0.56125
0.0951	1.025	0.08719	0.76556	0.02644	0.537	0.02099	0.146	0.01362	0.002		0.13607	0.91965	0.11081	0.56544	0.0441	0.29439	0.03671	0.15952	0.04395	0.0589		0.61658	0.3042	0.25705	0.56125
0.09383	1.05433	0.08607	0.76922	0.02662	0.551	0.01918	0.156	0.01322	0.004		0.1356	0.92467	0.10989	0.57069	0.04354	0.29465	0.03465	0.15884	0.04307	0.05793		0.61698	0.30476	0.25649	0.56125
0.09338	1.06211	0.08568	0.73956	0.02566	0.548	0.01842	0.144	0.01074	0.002		0.13388	0.92395	0.10921	0.56885	0.04233	0.29648	0.03368	0.15802	0.04043	0.05903		0.61738	0.30532	0.25593	0.56125
0.09141	1.08256	0.08399	0.76567	0.02451	0.535	0.01824	0.14	0.0094	0.004		0.13247	0.92448	0.10779	0.56903	0.04106	0.29344	0.03291	0.15904	0.03902	0.05952		0.61778	0.30588	0.25537	0.56125
0.08952	1.07456	0.08263	0.76467	0.02295	0.525	0.01538	0.142	0.00868	0		0.13124	0.92407	0.10611	0.5711	0.03925	0.29198	0.03194	0.15948	0.03726	0.05869		0.61818	0.30645	0.2548	0.56125
0.08838	1.08722	0.08178	0.77422	0.02217	0.529	0.0135	0.156	0.00678	0.004		0.13037	0.92629	0.10521	0.56598	0.03799	0.29253	0.02857	0.16037	0.03711	0.05738		0.61858	0.30701	0.25424	0.56125
0.0869	1.06411	0.08019	0.78211	0.02042	0.531	0.01256	0.164	0.00577	0		0.12979	0.92524	0.10381	0.56728	0.03684	0.29356	0.02856	0.16139	0.03633	0.05766		0.61898	0.30757	0.25368	0.56125
0.08486	1.07789	0.07918	0.75222	0.01854	0.519	0.01192	0.154	0.00481	0.004		0.12796	0.92814	0.10315	0.5674	0.03574	0.29372	0.02767	0.15955	0.03517	0.05759		0.61938	0.30813	0.25312	0.56125
0.08476	1.04544	0.07698	0.77189	0.01757	0.543	0.01019	0.16	0.00342	0.002		0.1265	0.9189	0.10173	0.56845	0.03515	0.29172	0.02671	0.15933	0.03349	0.05979		0.61978	0.30869	0.25256	0.56125
0.08309	1.05633	0.07641	0.774	0.0161	0.511	0.00927	0.158	0.00123	0.002		0.1254	0.9239	0.0989	0.57121	0.03392	0.29151	0.02553	0.16067	0.0327	0.05697		0.62018	0.30925	0.252	0.56125
0.08215	1.03056	0.07565	0.76756	0.01558	0.519	0.00725	0.156	0.000715295	0.004		0.12269	0.92913	0.09809	0.56897	0.03293	0.2935	0.02323	0.15943	0.03155	0.05782		0.62058	0.30981	0.25144	0.56125
0.08069	1.06589	0.07357	0.78322	0.01347	0.531	0.00575	0.15				0.12062	0.92722	0.09628	0.56976	0.03054	0.29059	0.02227	0.16008	0.02855	0.05779		0.62098	0.31037	0.25088	0.56125
0.07945	1.05922	0.0725	0.77089	0.01311	0.529	0.00488	0.172				0.11944	0.92439	0.09435	0.57156	0.02857	0.29217	0.02113	0.16075	0.02837	0.05931		0.62138	0.31094	0.25031	0.56125
0.07808	1.02189	0.07029	0.77989	0.01156	0.525	0.0038	0.146				0.11966	0.93232	0.095	0.56896	0.02742	0.29382	0.01985	0.15818	0.02737	0.05793		0.62178	0.3115	0.24975	0.56125
0.07797	1.02433	0.07041	0.78544	0.01011	0.535	0.00303	0.152				0.11871	0.92997	0.09349	0.56908	0.02583	0.29166	0.01889	0.16219	0.02658	0.05752		0.62218	0.31206	0.24919	0.56125
0.07774	1.06589	0.06891	0.76789	0.00883	0.511	0.00155	0.154				0.11812	0.92818	0.09306	0.5691	0.0256	0.29251	0.01722	0.16089	0.02507	0.05738		0.62258	0.31262	0.24863	0.56125
0.07577	1.02944	0.06874	0.78878	0.00736	0.537						0.11752	0.92675	0.09136	0.56995	0.02614	0.28903	0.01618	0.16064	0.02292	0.05724		0.62298	0.31318	0.24807	0.56125
0.07311	1.04856	0.06716	0.78189	0.00588	0.541						0.11581	0.93357	0.09082	0.56953	0.02297	0.29087	0.01482	0.15936	0.02176	0.05779		0.62338	0.31374	0.24751	0.56125
0.07231	1.035	0.06617	0.78522	0.00468	0.545						0.1127	0.92268	0.08822	0.57056	0.02165	0.28976	0.01454	0.16086	0.02138	0.05752		0.62378	0.3143	0.24695	0.56125
0.07095	1.03722	0.06425	0.79944	0.00259	0.523						0.11272	0.92634	0.08684	0.57069	0.02077	0.29041	0.0119	0.16008	0.02005	0.05788		0.62418	0.31486	0.24639	0.56125
0.07014	1.05433	0.06316	0.78944	0.00277	0.559						0.11198	0.92872	0.08558	0.5712	0.0201	0.2929	0.01101	0.16011	0.01823	0.05752		0.62458	0.31543	0.24582	0.56125
0.0687	1.04833	0.0615	0.79789	0.00174	0.515						0.11151	0.92654	0.0863	0.57343	0.01854	0.29235	0.00974	0.16215	0.0175	0.05807		0.62498	0.31599	0.24526	0.56125
0.06774	1.01256	0.06111	0.78922	0.000152929	0.531						0.10974	0.92716	0.08504	0.56998	0.01614	0.29059	0.00938	0.16435	0.01629	0.05643		0.62537	0.31655	0.2447	0.56125
0.06724	1.04811	0.05966	0.78433								0.10812	0.92643	0.08306	0.56922	0.01508	0.29355	0.00793	0.16308	0.01513	0.05738		0.62577	0.31711	0.24414	0.56125
0.06571	1.04389	0.05824	0.79411								0.10759	0.92387	0.08093	0.5659	0.01373	0.29303	0.00607	0.16173	0.01289	0.05724		0.62617	0.31767	0.24358	0.56125
0.06396	1.04122	0.05657	0.79033								0.10643	0.92837	0.07996	0.56559	0.013	0.29214	0.0056	0.16176	0.01079	0.05815		0.62657	0.31823	0.24302	0.56125
0.06232	1.03011	0.05496	0.77589								0.10549	0.92316	0.07887	0.56288	0.01153	0.29122	0.00395	0.16146	0.01007	0.0571		0.62697	0.31879	0.24246	0.56125
0.06125	1.02033	0.05343	0.78589								0.1031	0.92028	0.07753	0.56823	0.01106	0.29421	0.00313	0.16166	0.00933	0.05779		0.62737	0.31935	0.2419	0.56125
0.0597	1.03744	0.05305	0.79144								0.10127	0.92684	0.07656	0.56153	0.01072	0.29102	0.000819177	0.16388	0.0083	0.05669		0.62777	0.31992	0.24133	0.56125
0.05847	1.05744	0.05184	0.79922								0.09993	0.92838	0.07593	0.56186	0.00879	0.29202			0.00616	0.0589		0.62817	0.32048	0.24077	0.56125
0.05835	1.00122	0.05057	0.79233								0.0985	0.92234	0.0741	0.56046	0.00692	0.29306			0.00537	0.05807		0.62857	0.32104	0.24021	0.56125
0.05609	0.99322	0.0492	0.81011								0.09682	0.9287	0.07347	0.56217	0.00423	0.29208			0.00441	0.05772		0.62897	0.3216	0.23965	0.56125
0.05491	1.01078	0.04798	0.80211								0.09677	0.9292	0.0721	0.55555	0.00336	0.29358			0.0034	0.05822		0.62937	0.32216	0.23909	0.56125
0.05384	1.01167	0.04672	0.81122								0.09707	0.92713	0.0704	0.55306	0.00221	0.29217			0.000528417	0.05795		0.62977	0.32272	0.23853	0.56125
0.05209	0.98722	0.04576	0.801								0.09522	0.92828	0.06908	0.55506	0.00137	0.2928			0.000130866	0.0591		0.63017	0.32328	0.23797	0.56125
0.05087	1.01922	0.04356	0.80544								0.09383	0.92995	0.06765	0.55353	0.000826708	0.29487						0.63057	0.32384	0.23741	0.56125
0.05087	1.03033	0.04326	0.81367								0.09309	0.93624	0.06743	0.54661	0.000404509	0.29099						0.63097	0.32441	0.23684	0.56125
0.0494	1.01422	0.04153	0.80856								0.09082	0.92882	0.0658	0.55231								0.63137	0.32497	0.23628	0.56125
0.04839	1.00544	0.0406	0.81389								0.08883	0.93519	0.06435	0.5507								0.63177	0.32553	0.23572	0.56125
0.04665	1.01856	0.03885	0.82211								0.08767	0.93798	0.06464	0.55348								0.63217	0.32609	0.23516	0.56125
0.04535	1.02322	0.03749	0.83811								0.0872	0.92871	0.06207	0.55287								0.63257	0.32665	0.2346	0.56125
0.04391	1.012	0.03597	0.827								0.08491	0.92779	0.06062	0.55215								0.63297	0.32721	0.23404	0.56125
0.04355	1.03867	0.03581	0.82011								0.08471	0.92864	0.0603	0.55254								0.63337	0.32777	0.23348	0.56125
0.04213	1.02711	0.03512	0.851								0.08259	0.94114	0.05856	0.55033								0.63377	0.32833	0.23292	0.56125
0.04004	1.02222	0.033	0.82678								0.08097	0.94002	0.05667	0.55002								0.63417	0.3289	0.23235	0.56125
0.03854	0.98356	0.03201	0.841								0.07991	0.9392	0.0559	0.5539								0.63457	0.32946	0.23179	0.56125
0.03839	1.00422	0.03032	0.84211								0.07981	0.93292	0.0549	0.55434								0.63497	0.33002	0.23123	0.56125
0.03683	0.99056	0.03061	0.83456								0.07938	0.93594	0.05344	0.55642								0.63536	0.33058	0.23067	0.56125
0.0361	0.99711	0.02901	0.84789								0.0782	0.94097	0.052	0.55875								0.63576	0.33114	0.23011	0.56125
0.03489	0.98744	0.02822	0.84233								0.07689	0.93453	0.0505	0.56275								0.63616	0.3317	0.22955	0.56125
0.03334	0.984	0.02765	0.85767								0.07578	0.93082	0.04853	0.55848								0.63656	0.33226	0.22899	0.56125
0.03216	0.97511	0.02581	0.86589								0.07413	0.93804	0.04788	0.56664								0.63696	0.33282	0.22843	0.56125
0.0299	0.99889	0.02299	0.88344								0.07342	0.91464	0.04682	0.56311								0.63736	0.33339	0.22786	0.56125
0.029	1.02689	0.02178	0.87367								0.07067	0.93097	0.04572	0.56282								0.63776	0.33395	0.2273	0.56125
0.02812	1.00567	0.02038	0.87944								0.06938	0.92421	0.04585	0.56441								0.63816	0.33451	0.22674	0.56125
0.02721	1.03267	0.0195	0.86922								0.06913	0.93619	0.04343	0.56313								0.63856	0.33507	0.22618	0.56125
0.02602	1.00178	0.01877	0.87856								0.06716	0.94192	0.04163	0.56715								0.63896	0.33563	0.22562	0.56125
0.0249	1.00589	0.01756	0.886								0.06568	0.9454	0.04206	0.5691								0.63936	0.33619	0.22506	0.56125
0.02387	0.99711	0.0152	0.89756								0.06454	0.94245	0.03988	0.56878								0.63976	0.33675	0.2245	0.56125
0.0228	1.00278	0.01398	0.90244								0.06404	0.9301	0.03841	0.56417								0.64016	0.33731	0.22394	0.56125
0.02063	1.00467	0.01351	0.89467								0.06269	0.93064	0.03696	0.5629								0.64056	0.33788	0.22337	0.56125
0.01991	1.01733	0.01223	0.93444								0.06187	0.92141	0.0366	0.56431								0.64096	0.33844	0.22281	0.56125
0.0183	1.02311	0.0116	0.90422								0.06216	0.92412	0.03518	0.56389								0.64136	0.339	0.22225	0.56125
0.01741	1.02033	0.01113	0.942								0.06026	0.93244	0.03364	0.55926								0.64176	0.33956	0.22169	0.56125
0.01636	1.02178	0.00989	0.95122								0.05902	0.92288	0.03213	0.55349								0.64216	0.34012	0.22113	0.56125
0.01458	1.00511	0.00874	0.95044								0.05624	0.92808	0.03123	0.55095								0.64256	0.34068	0.22057	0.56125
0.01297	1.02144	0.00738	0.96011								0.05628	0.93198	0.02917	0.54516								0.64296	0.34124	0.22001	0.56125
0.01091	0.97667	0.00603	0.981								0.056	0.92926	0.0295	0.53703								0.64336	0.3418	0.21945	0.56125
0.01049	1.01489	0.0049	0.973								0.05404	0.9328	0.02748	0.53728								0.64376	0.34237	0.21888	0.56125
0.00972	1.01822	0.00391	0.99833								0.05229	0.91812	0.02663	0.53975								0.64416	0.34293	0.21832	0.56125
0.00771	1.03478	0.00221	1.01544								0.0505	0.91665	0.02505	0.53821								0.64456	0.34349	0.21776	0.56125
0.00674	1.01778	0.00129	1.01789								0.04885	0.91967	0.02256	0.53144								0.64496	0.34405	0.2172	0.56125
0.00663	1.01878										0.04835	0.91575	0.02236	0.53901								0.64535	0.34461	0.21664	0.56125
0.00479	1.01922										0.04758	0.91598	0.02067	0.5276								0.64575	0.34517	0.21608	0.56125
0.00406	1.02422										0.04608	0.92644	0.02021	0.53093								0.64615	0.34573	0.21552	0.56125
0.00281	1.00222										0.04562	0.92246	0.01927	0.53238								0.64655	0.34629	0.21496	0.56125
0.000559084	1.001										0.04311	0.92882	0.01808	0.52706								0.64695	0.34686	0.21439	0.56125
											0.04259	0.93729	0.0174	0.52741								0.64735	0.34742	0.21383	0.56125
											0.04064	0.94286	0.01469	0.53243								0.64775	0.34798	0.21327	0.56125
											0.03925	0.94116	0.01399	0.53536								0.64815	0.34854	0.21271	0.56125
											0.03867	0.9448	0.01248	0.53663								0.64855	0.3491	0.21215	0.56125
											0.0383	0.94164	0.01183	0.53948								0.64895	0.34966	0.21159	0.56125
											0.03667	0.93628	0.01143	0.53828								0.64935	0.35022	0.21103	0.56125
											0.03537	0.92785	0.0089	0.53769								0.64975	0.35078	0.21047	0.56125
											0.03336	0.93659	0.00782	0.53864								0.65015	0.35135	0.2099	0.56125
											0.0325	0.94171	0.00602	0.53998								0.65055	0.35191	0.20934	0.56125
											0.03053	0.93207	0.00568	0.53835								0.65095	0.35247	0.20878	0.56125
											0.03053	0.94057	0.00382	0.54388								0.65135	0.35303	0.20822	0.56125
											0.02822	0.93639	0.00309	0.545								0.65175	0.35359	0.20766	0.56125
											0.02764	0.94094	0.00214	0.545								0.65215	0.35415	0.2071	0.56125
											0.02615	0.93461	0.00102	0.54388								0.65255	0.35471	0.20654	0.56125
											0.02554	0.92682										0.65295	0.35527	0.20598	0.56125
											0.02476	0.9275										0.65335	0.35584	0.20541	0.56125
											0.02311	0.91585										0.65375	0.3564	0.20485	0.56125
											0.02147	0.93523										0.65415	0.35696	0.20429	0.56125
											0.02	0.93078										0.65455	0.35752	0.20373	0.56125
											0.01845	0.9331										0.65495	0.35808	0.20317	0.56125
											0.01755	0.93933										0.65534	0.35864	0.20261	0.56125
											0.0172	0.92069										0.65574	0.3592	0.20205	0.56125
											0.01591	0.92372										0.65614	0.35976	0.20149	0.56125
											0.01539	0.91261										0.65654	0.36033	0.20092	0.56125
											0.01466	0.90385										0.65694	0.36089	0.20036	0.56125
											0.012	0.90973										0.65734	0.36145	0.1998	0.56125
											0.01032	0.90451										0.65774	0.36201	0.19924	0.56125
											0.00799	0.89028										0.65814	0.36257	0.19868	0.56125
											0.00758	0.88999										0.65854	0.36313	0.19812	0.56125
											0.00666	0.88854										0.65894	0.36369	0.19756	0.56125
											0.00501	0.89871										0.65934	0.36425	0.197	0.56125
											0.00327	0.89372										0.65974	0.36482	0.19643	0.56125
											0.00272	0.89372										0.66014	0.36538	0.19587	0.56125
											0.00195	0.90244										0.66054	0.36594	0.19531	0.56125
											0.00151	0.89848										0.66094	0.3665	0.19475	0.56125
											0.000936804	0.89156										0.66134	0.36706	0.19419	0.56125
																						0.66174	0.36762	0.19363	0.56125
																						0.66214	0.36818	0.19307	0.56125
																						0.66254	0.36874	0.19251	0.56125
																						0.66294	0.36931	0.19194	0.56125
																						0.66334	0.36987	0.19138	0.56125
																						0.66374	0.37043	0.19082	0.56125
																						0.66414	0.37099	0.19026	0.56125
																						0.66454	0.37155	0.1897	0.56125
																						0.66494	0.37211	0.18914	0.56125
																						0.66533	0.37267	0.18858	0.56125
																						0.66573	0.37323	0.18802	0.56125
																						0.66613	0.3738	0.18745	0.56125
																						0.66653	0.37436	0.18689	0.56125
																						0.66693	0.37492	0.18633	0.56125
																						0.66733	0.37548	0.18577	0.56125
																						0.66773	0.37604	0.18521	0.56125
																						0.66813	0.3766	0.18465	0.56125
																						0.66853	0.37716	0.18409	0.56125
																						0.66893	0.37772	0.18353	0.56125
																						0.66933	0.37829	0.18296	0.56125
																						0.66973	0.37885	0.1824	0.56125
																						0.67013	0.37941	0.18184	0.56125
																						0.67053	0.37997	0.18128	0.56125
																						0.67093	0.38053	0.18072	0.56125
																						0.67133	0.38109	0.18016	0.56125
																						0.67173	0.38165	0.1796	0.56125
																						0.67213	0.38221	0.17904	0.56125
																						0.67253	0.38278	0.17847	0.56125
																						0.67293	0.38334	0.17791	0.56125
																						0.67333	0.3839	0.17735	0.56125
																						0.67373	0.38446	0.17679	0.56125
																						0.67413	0.38502	0.17623	0.56125
																						0.67453	0.38558	0.17567	0.56125
																						0.67493	0.38614	0.17511	0.56125
																						0.67532	0.3867	0.17455	0.56125
																						0.67572	0.38727	0.17398	0.56125
																						0.67612	0.38783	0.17342	0.56125
																						0.67652	0.38839	0.17286	0.56125
																						0.67692	0.38895	0.1723	0.56125
																						0.67732	0.38951	0.17174	0.56125
																						0.67772	0.39007	0.17118	0.56125
																						0.67812	0.39063	0.17062	0.56125
																						0.67852	0.39119	0.17006	0.56125
																						0.67892	0.39176	0.16949	0.56125
																						0.67932	0.39232	0.16893	0.56125
																						0.67972	0.39288	0.16837	0.56125
																						0.68012	0.39344	0.16781	0.56125
																						0.68052	0.394	0.16725	0.56125
																						0.68092	0.39456	0.16669	0.56125
																						0.68132	0.39512	0.16613	0.56125
																						0.68172	0.39568	0.16557	0.56125
																						0.68212	0.39625	0.165	0.56125
																						0.68252	0.39681	0.16444	0.56125
																						0.68292	0.39737	0.16388	0.56125
																						0.68332	0.39793	0.16332	0.56125
																						0.68372	0.39849	0.16276	0.56125
																						0.68412	0.39905	0.1622	0.56125
																						0.68452	0.39961	0.16164	0.56125
																						0.68492	0.40017	0.16108	0.56125
																						0.68531	0.40074	0.16051	0.56125
																						0.68571	0.4013	0.15995	0.56125
																						0.68611	0.40186	0.15939	0.56125
																						0.68651	0.40242	0.15883	0.56125
																						0.68691	0.40298	0.15827	0.56125
																						0.68731	0.40354	0.15771	0.56125
																						0.68771	0.4041	0.15715	0.56125
																						0.68811	0.40466	0.15659	0.56125
																						0.68851	0.40523	0.15602	0.56125
																						0.68891	0.40579	0.15546	0.56125
																						0.68931	0.40635	0.1549	0.56125
																						0.68971	0.40691	0.15434	0.56125
																						0.69011	0.40747	0.15378	0.56125
																						0.69051	0.40803	0.15322	0.56125
																						0.69091	0.40859	0.15266	0.56125
																						0.69131	0.40915	0.1521	0.56125
																						0.69171	0.40972	0.15153	0.56125
																						0.69211	0.41028	0.15097	0.56125
																						0.69251	0.41084	0.15041	0.56125
																						0.69291	0.4114	0.14985	0.56125
																						0.69331	0.41196	0.14929	0.56125
																						0.69371	0.41252	0.14873	0.56125
																						0.69411	0.41308	0.14817	0.56125
																						0.69451	0.41364	0.14761	0.56125
																						0.69491	0.41421	0.14704	0.56125
																						0.6953	0.41477	0.14648	0.56125
																						0.6957	0.41533	0.14592	0.56125
																						0.6961	0.41589	0.14536	0.56125
																						0.6965	0.41645	0.1448	0.56125
																						0.6969	0.41701	0.14424	0.56125
																						0.6973	0.41757	0.14368	0.56125
																						0.6977	0.41813	0.14312	0.56125
																						0.6981	0.4187	0.14255	0.56125
																						0.6985	0.41926	0.14199	0.56125
																						0.6989	0.41982	0.14143	0.56125
																						0.6993	0.42038	0.14087	0.56125
																						0.6997	0.42094	0.14031	0.56125
																						0.7001	0.4215	0.13975	0.56125
																						0.7005	0.42206	0.13919	0.56125
																						0.7009	0.42262	0.13863	0.56125
																						0.7013	0.42319	0.13806	0.56125
																						0.7017	0.42375	0.1375	0.56125
																						0.7021	0.42431	0.13694	0.56125
																						0.7025	0.42487	0.13638	0.56125
																						0.7029	0.42543	0.13582	0.56125
																						0.7033	0.42599	0.13526	0.56125
																						0.7037	0.42655	0.1347	0.56125
																						0.7041	0.42711	0.13414	0.56125
																						0.7045	0.42768	0.13357	0.56125
																						0.7049	0.42824	0.13301	0.56125
																						0.70529	0.4288	0.13245	0.56125
																						0.70569	0.42936	0.13189	0.56125
																						0.70609	0.42992	0.13133	0.56125
																						0.70649	0.43048	0.13077	0.56125
																						0.70689	0.43104	0.13021	0.56125
																						0.70729	0.4316	0.12965	0.56125
																						0.70769	0.43217	0.12908	0.56125
																						0.70809	0.43273	0.12852	0.56125
																						0.70849	0.43329	0.12796	0.56125
																						0.70889	0.43385	0.1274	0.56125
																						0.70929	0.43441	0.12684	0.56125
																						0.70969	0.43497	0.12628	0.56125
																						0.71009	0.43553	0.12572	0.56125
																						0.71049	0.43609	0.12516	0.56125
																						0.71089	0.43666	0.12459	0.56125
																						0.71129	0.43722	0.12403	0.56125
																						0.71169	0.43778	0.12347	0.56125
																						0.71209	0.43834	0.12291	0.56125
																						0.71249	0.4389	0.12235	0.56125
																						0.71289	0.43946	0.12179	0.56125
																						0.71329	0.44002	0.12123	0.56125
																						0.71369	0.44058	0.12067	0.56125
																						0.71409	0.44115	0.1201	0.56125
																						0.71449	0.44171	0.11954	0.56125
																						0.71489	0.44227	0.11898	0.56125
																						0.71528	0.44283	0.11842	0.56125
																						0.71568	0.44339	0.11786	0.56125
																						0.71608	0.44395	0.1173	0.56125
																						0.71648	0.44451	0.11674	0.56125
																						0.71688	0.44508	0.11617	0.56125
																						0.71728	0.44564	0.11561	0.56125
																						0.71768	0.4462	0.11505	0.56125
																						0.71808	0.44676	0.11449	0.56125
																						0.71848	0.44732	0.11393	0.56125
																						0.71888	0.44788	0.11337	0.56125
																						0.71928	0.44844	0.11281	0.56125
																						0.71968	0.449	0.11225	0.56125
																						0.72008	0.44957	0.11168	0.56125
																						0.72048	0.45013	0.11112	0.56125
																						0.72088	0.45069	0.11056	0.56125
																						0.72128	0.45125	0.11	0.56125
																						0.72168	0.45181	0.10944	0.56125
																						0.72208	0.45237	0.10888	0.56125
																						0.72248	0.45293	0.10832	0.56125
																						0.72288	0.45349	0.10776	0.56125
																						0.72328	0.45406	0.10719	0.56125
																						0.72368	0.45462	0.10663	0.56125
																						0.72408	0.45518	0.10607	0.56125
																						0.72448	0.45574	0.10551	0.56125
																						0.72488	0.4563	0.10495	0.56125
																						0.72527	0.45686	0.10439	0.56125
																						0.72567	0.45742	0.10383	0.56125
																						0.72607	0.45798	0.10327	0.56125
																						0.72647	0.45855	0.1027	0.56125
																						0.72687	0.45911	0.10214	0.56125
																						0.72727	0.45967	0.10158	0.56125
																						0.72767	0.46023	0.10102	0.56125
																						0.72807	0.46079	0.10046	0.56125
																						0.72847	0.46135	0.0999	0.56125
																						0.72887	0.46191	0.09934	0.56125
																						0.72927	0.46247	0.09878	0.56125
																						0.72967	0.46304	0.09821	0.56125
																						0.73007	0.4636	0.09765	0.56125
																						0.73047	0.46416	0.09709	0.56125
																						0.73087	0.46472	0.09653	0.56125
																						0.73127	0.46528	0.09597	0.56125
																						0.73167	0.46584	0.09541	0.56125
																						0.73207	0.4664	0.09485	0.56125
																						0.73247	0.46696	0.09429	0.56125
																						0.73287	0.46753	0.09372	0.56125
																						0.73327	0.46809	0.09316	0.56125
																						0.73367	0.46865	0.0926	0.56125
																						0.73407	0.46921	0.09204	0.56125
																						0.73447	0.46977	0.09148	0.56125
																						0.73487	0.47033	0.09092	0.56125
																						0.73526	0.47089	0.09036	0.56125
																						0.73566	0.47145	0.0898	0.56125
																						0.73606	0.47202	0.08923	0.56125
																						0.73646	0.47258	0.08867	0.56125
																						0.73686	0.47314	0.08811	0.56125
																						0.73726	0.4737	0.08755	0.56125
																						0.73766	0.47426	0.08699	0.56125
																						0.73806	0.47482	0.08643	0.56125
																						0.73846	0.47538	0.08587	0.56125
																						0.73886	0.47594	0.08531	0.56125
																						0.73926	0.47651	0.08474	0.56125
																						0.73966	0.47707	0.08418	0.56125
																						0.74006	0.47763	0.08362	0.56125
																						0.74046	0.47819	0.08306	0.56125
																						0.74086	0.47875	0.0825	0.56125
																						0.74126	0.47931	0.08194	0.56125
																						0.74166	0.47987	0.08138	0.56125
																						0.74206	0.48043	0.08082	0.56125
																						0.74246	0.481	0.08025	0.56125
																						0.74286	0.48156	0.07969	0.56125
																						0.74326	0.48212	0.07913	0.56125
																						0.74366	0.48268	0.07857	0.56125
																						0.74406	0.48324	0.07801	0.56125
																						0.74446	0.4838	0.07745	0.56125
																						0.74486	0.48436	0.07689	0.56125
																						0.74525	0.48492	0.07633	0.56125
																						0.74565	0.48549	0.07576	0.56125
																						0.74605	0.48605	0.0752	0.56125
																						0.74645	0.48661	0.07464	0.56125
																						0.74685	0.48717	0.07408	0.56125
																						0.74725	0.48773	0.07352	0.56125
																						0.74765	0.48829	0.07296	0.56125
																						0.74805	0.48885	0.0724	0.56125
																						0.74845	0.48941	0.07184	0.56125
																						0.74885	0.48998	0.07127	0.56125
																						0.74925	0.49054	0.07071	0.56125
																						0.74965	0.4911	0.07015	0.56125
																						0.75005	0.49166	0.06959	0.56125
																						0.75045	0.49222	0.06903	0.56125
																						0.75085	0.49278	0.06847	0.56125
																						0.75125	0.49334	0.06791	0.56125
																						0.75165	0.4939	0.06735	0.56125
																						0.75205	0.49447	0.06678	0.56125
																						0.75245	0.49503	0.06622	0.56125
																						0.75285	0.49559	0.06566	0.56125
																						0.75325	0.49615	0.0651	0.56125
																						0.75365	0.49671	0.06454	0.56125
																						0.75405	0.49727	0.06398	0.56125
																						0.75445	0.49783	0.06342	0.56125
																						0.75485	0.49839	0.06286	0.56125
																						0.75524	0.49896	0.06229	0.56125
																						0.75564	0.49952	0.06173	0.56125
																						0.75604	0.50008	0.06117	0.56125
																						0.75644	0.50064	0.06061	0.56125
																						0.75684	0.5012	0.06005	0.56125
																						0.75724	0.50176	0.05949	0.56125
																						0.75764	0.50232	0.05893	0.56125
																						0.75804	0.50288	0.05837	0.56125
																						0.75844	0.50345	0.0578	0.56125
																						0.75884	0.50401	0.05724	0.56125
																						0.75924	0.50457	0.05668	0.56125
																						0.75964	0.50513	0.05612	0.56125
																						0.76004	0.50569	0.05556	0.56125
																						0.76044	0.50625	0.055	0.56125
																						0.76084	0.50681	0.05444	0.56125
																						0.76124	0.50737	0.05388	0.56125
																						0.76164	0.50794	0.05331	0.56125
																						0.76204	0.5085	0.05275	0.56125
																						0.76244	0.50906	0.05219	0.56125
																						0.76284	0.50962	0.05163	0.56125
																						0.76324	0.51018	0.05107	0.56125
																						0.76364	0.51074	0.05051	0.56125
																						0.76404	0.5113	0.04995	0.56125
																						0.76444	0.51186	0.04939	0.56125
																						0.76484	0.51243	0.04882	0.56125
																						0.76523	0.51299	0.04826	0.56125
																						0.76563	0.51355	0.0477	0.56125
																						0.76603	0.51411	0.04714	0.56125
																						0.76643	0.51467	0.04658	0.56125
																						0.76683	0.51523	0.04602	0.56125
																						0.76723	0.51579	0.04546	0.56125
																						0.76763	0.51635	0.0449	0.56125
																						0.76803	0.51692	0.04433	0.56125
																						0.76843	0.51748	0.04377	0.56125
																						0.76883	0.51804	0.04321	0.56125
																						0.76923	0.5186	0.04265	0.56125
																						0.76963	0.51916	0.04209	0.56125
																						0.77003	0.51972	0.04153	0.56125
																						0.77043	0.52028	0.04097	0.56125
																						0.77083	0.52084	0.04041	0.56125
																						0.77123	0.52141	0.03984	0.56125
																						0.77163	0.52197	0.03928	0.56125
																						0.77203	0.52253	0.03872	0.56125
																						0.77243	0.52309	0.03816	0.56125
																						0.77283	0.52365	0.0376	0.56125
																						0.77323	0.52421	0.03704	0.56125
																						0.77363	0.52477	0.03648	0.56125
																						0.77403	0.52533	0.03592	0.56125
																						0.77443	0.5259	0.03535	0.56125
																						0.77483	0.52646	0.03479	0.56125
																						0.77522	0.52702	0.03423	0.56125
																						0.77562	0.52758	0.03367	0.56125
																						0.77602	0.52814	0.03311	0.56125
																						0.77642	0.5287	0.03255	0.56125
																						0.77682	0.52926	0.03199	0.56125
																						0.77722	0.52982	0.03143	0.56125
																						0.77762	0.53039	0.03086	0.56125
																						0.77802	0.53095	0.0303	0.56125
																						0.77842	0.53151	0.02974	0.56125
																						0.77882	0.53207	0.02918	0.56125
																						0.77922	0.53263	0.02862	0.56125
																						0.77962	0.53319	0.02806	0.56125
																						0.78002	0.53375	0.0275	0.56125
																						0.78042	0.53431	0.02694	0.56125
																						0.78082	0.53488	0.02637	0.56125
																						0.78122	0.53544	0.02581	0.56125
																						0.78162	0.536	0.02525	0.56125
																						0.78202	0.53656	0.02469	0.56125
																						0.78242	0.53712	0.02413	0.56125
																						0.78282	0.53768	0.02357	0.56125
																						0.78322	0.53824	0.02301	0.56125
																						0.78362	0.5388	0.02245	0.56125
																						0.78402	0.53937	0.02188	0.56125
																						0.78442	0.53993	0.02132	0.56125
																						0.78482	0.54049	0.02076	0.56125
																						0.78521	0.54105	0.0202	0.56125
																						0.78561	0.54161	0.01964	0.56125
																						0.78601	0.54217	0.01908	0.56125
																						0.78641	0.54273	0.01852	0.56125
																						0.78681	0.54329	0.01796	0.56125
																						0.78721	0.54386	0.01739	0.56125
																						0.78761	0.54442	0.01683	0.56125
																						0.78801	0.54498	0.01627	0.56125
																						0.78841	0.54554	0.01571	0.56125
																						0.78881	0.5461	0.01515	0.56125
																						0.78921	0.54666	0.01459	0.56125
																						0.78961	0.54722	0.01403	0.56125
																						0.79001	0.54778	0.01347	0.56125
																						0.79041	0.54835	0.0129	0.56125
																						0.79081	0.54891	0.01234	0.56125
																						0.79121	0.54947	0.01178	0.56125
																						0.79161	0.55003	0.01122	0.56125
																						0.79201	0.55059	0.01066	0.56125
																						0.79241	0.55115	0.0101	0.56125
																						0.79281	0.55171	0.00954	0.56125
																						0.79321	0.55227	0.00898	0.56125
																						0.79361	0.55284	0.00841	0.56125
																						0.79401	0.5534	0.00785	0.56125
																						0.79441	0.55396	0.00729	0.56125
																						0.79481	0.55452	0.00673	0.56125
																						0.7952	0.55508	0.00617	0.56125
																						0.7956	0.55564	0.00561	0.56125
																						0.796	0.5562	0.00505	0.56125
																						0.7964	0.55676	0.00449	0.56125
																						0.7968	0.55733	0.00392	0.56125
																						0.7972	0.55789	0.00336	0.56125
																						0.7976	0.55845	0.0028	0.56125
[truncated: 1,757 more rows]

## Sheet: Figure 3
Figure 3b									Figure 3c
									Theory curve		tether 1		tether 2		tether 3		tether 4 (double)		tether 5		tether 6		tether 7
Time (s)	Δz (nm)	Δz (nm) filtered	Δx (nm)	Δx (nm) filtered	Force along DNA F (pN)	Force along DNA F (pN) filtered			DNA extension (nm)	Force(pN)	DNA extension (nm)	Force(pN)	DNA extension (nm)	Force(pN)	DNA extension (nm)	Force(pN)	DNA extension (nm)	Force(pN)	DNA extension (nm)	Force(pN)	DNA extension (nm)	Force(pN)	DNA extension (nm)	Force(pN)
-0.0002	2.25186	0.81115	6.07955	1.75497	1.73867	0.5712			2800.03	0.14058	2800.22	0.43344	2800.57	0.59383	2800.17	-0.40066	2801.09	-0.14067	2801.01	0.39546	2800.13	0.84723	2810.16	0.13158
0.0008	0.16667	0.79037	-1.26383	1.54155	-0.07441	0.53687			2800.15	0.1406	2762.98	0.43159	2806.18	0.56807	2786.54	-0.56714	2770.7	-0.27736	2780.64	0.48183	2798.74	0.86001	2773.42	0.16476
0.0018	1.63467	0.85728	9.95089	1.45232	1.91277	0.55654			2800.28	0.14062	2793.9	0.69476	2792.96	0.50699	2774.13	-0.52399	2782.34	-0.42744	2773.85	0.5225	2798.53	0.67523	2786.76	0.07069
0.0028	0.26852	0.84376	-4.09657	1.30358	-0.36484	0.53292			2800.4	0.14064	2786.34	0.69562	2780.6	0.33785	2776.55	-0.66551	2772.49	-0.45588	2788.81	0.24365	2798.53	0.76714	2785.27	0.03882
0.0038	4.71903	0.77476	4.62408	1.40039	2.6819	0.51347			2800.53	0.14065	2773.33	0.7963	2802.38	0.49264	2775.99	-0.86336	2775.68	-0.71457	2779.31	0.09603	2802.42	0.48821	2781.96	0.0767
0.0048	-0.89635	0.86281	2.07004	1.25531	-0.1611	0.53613			2800.65	0.14067	2787.36	0.69867	2784.9	0.35339	2758.73	-0.64277	2768.46	-0.79964	2814.72	0.00342	2801.62	0.85446	2781.71	-0.18996
0.0058	1.04216	0.82503	-6.20479	1.17477	-0.2665	0.50959			2800.77	0.14069	2776.92	0.86074	2782.77	0.41362	2787.2	-0.46544	2788.44	-0.58076	2778.81	-0.10501	2803.37	0.95197	2770.82	0.16473
0.0068	0.88468	0.82656	-9.18869	0.98084	-0.6892	0.48765			2800.9	0.1407	2766.63	0.65793	2790.79	0.36648	2776.74	-0.36732	2774.56	-0.76102	2793.65	0.01456	2800.79	1.32675	2784.42	0.34452
0.0078	-0.27751	0.87471	-7.6296	1.4711	-1.0317	0.56717			2801.02	0.14072	2790.21	0.7363	2796.15	0.24613	2769.03	-0.26824	2788.02	-0.53649	2785.8	0.02517	2799.02	1.2513	2776.16	0.27766
0.0088	-0.01936	0.91377	-3.12286	1.30278	-0.3799	0.56469			2801.14	0.14074	2773.7	0.75492	2769.95	0.19775	2786.14	-0.219	2769.47	-0.54624	2780.15	0.38569	2794.99	1.97336	2790.59	0.47022
0.0098	3.48487	1.0005	3.36318	1.25496	1.97552	0.5982			2801.27	0.14076	2774.96	0.67216	2800.53	0.24698	2775.66	-0.20393	2768.02	-0.61921	2777.51	0.4005	2792.27	2.01154	2785.37	0.43403
0.0108	-2.05184	0.98523	11.6135	1.34836	0.44713	0.60231			2801.39	0.14077	2773.47	0.55646	2803.76	0.24838	2788.05	-0.0789	2772.6	-0.55356	2782.14	0.63653	2794.3	1.88633	2770.82	0.39494
0.0118	-0.52029	0.94854	10.1684	1.01205	0.96592	0.54613			2801.51	0.14079	2786.84	0.46333	2790.02	0.15132	2773.16	-0.08142	2779.19	-0.48341	2778.32	0.59783	2795.25	1.3052	2776.29	0.44793
0.0128	3.33433	0.93501	-1.2507	1.17552	1.35397	0.55947			2801.64	0.14081	2786.62	0.25387	2803.26	0.18188	2776.17	-0.15824	2780.3	-0.4876	2793.83	0.50572	2792.98	1.34381	2786.82	0.47266
0.0138	-4.04062	0.91629	4.10763	0.83032	-1.34201	0.51029			2801.76	0.14083	2782.67	0.11474	2786.76	0.16753	2775.12	-0.14094	2784.02	-0.36523	2766.47	0.70321	2793.04	1.44864	2781	0.35405
0.0148	0.7421	0.93911	3.56029	0.6373	0.75792	0.49781			2801.89	0.14084	2786.66	0.00103	2809.07	-0.06017	2775.51	0.04266	2774.31	-0.31804	2781.62	0.64385	2794.31	1.26429	2787.55	0.43474
0.0158	-0.77486	0.89536	8.912	0.80133	0.69795	0.49736			2802.01	0.14086	2781.35	-0.0567	2796.08	0.03462	2774.34	-0.12913	2759.26	-0.58029	2785.15	0.58506	2794.3	1.02889	2792.64	0.42564
0.0168	-2.45963	0.87511	2.54139	1.20408	-0.81087	0.5358			2802.13	0.14088	2791	-0.10212	2801.42	-0.0156	2771.26	-0.20261	2776.99	-0.48236	2786.1	0.62405	2789.83	1.77961	2793.51	0.43567
0.0178	-1.29286	0.97789	2.68787	1.38116	-0.26772	0.6033			2802.26	0.1409	2792.24	0.16442	2790.73	0.24149	2778.85	-0.36221	2771.2	-0.57627	2803.05	0.57214	2790.83	1.71331	2798.02	0.59524
0.0188	-1.76665	0.81357	5.93488	1.57357	-0.09581	0.55168			2802.38	0.14091	2775.6	0.23643	2802.81	0.40411	2774.68	-0.52188	2777.35	-0.71126	2787.81	0.38912	2791.72	1.66249	2795.13	0.65859
0.0198	1.72376	0.85662	4.73502	1.78771	1.34103	0.5965			2802.5	0.14093	2776.94	0.26478	2800.66	0.54923	2765.14	-0.75546	2781.78	-0.52603	2781.88	0.02028	2792.83	1.38221	2783.99	0.71508
0.0208	4.89135	0.69102	-7.69397	1.80567	1.29437	0.52376			2802.63	0.14095	2800.69	0.2116	2798.63	0.72836	2767.2	-0.6373	2784.38	-0.3952	2795.37	0.03696	2792.21	1.4812	2800.59	0.85148
0.0218	-5.07911	0.72064	22.6968	1.81718	0.32763	0.53851			2802.75	0.14097	2789.48	0.12681	2779.76	0.64869	2777.78	-0.69139	2768.39	-0.23201	2782.14	0.07945	2795.25	1.22111	2786.42	0.92025
0.0228	5.00972	0.78531	3.12109	1.7259	2.63518	0.55707			2802.88	0.14098	2767.79	0.19714	2795.65	0.54547	2801.58	-0.77003	2775.77	0.01719	2782.88	-0.00585	2798.43	0.88027	2758.49	0.73345
0.0238	2.02585	0.72366	8.85456	1.71587	1.96304	0.52803			2803	0.141	2772.02	0.16378	2786.76	0.52993	2780.63	-0.907	2779.85	0.13846	2797.62	-0.10774	2800.2	0.50419	2770.57	0.62926
0.0248	0.64611	0.56763	-1.95821	1.99391	0.06003	0.49029			2803.12	0.14102	2794.37	0.406	2788.58	0.77516	2795.49	-1.05312	2774.41	0.22788	2789.64	-0.04997	2800.92	0.69133	2787.77	0.80798
0.0258	1.64406	0.5454	0.76175	1.91589	0.8351	0.47101			2803.25	0.14104	2791.45	0.40086	2785.11	0.6845	2776.54	-1.13975	2770.57	0.11817	2778.24	-0.07345	2803.71	0.97762	2780.04	0.75806
0.0268	4.36814	0.55923	-3.61922	1.89613	1.54385	0.47492			2803.37	0.14105	2792.33	0.57473	2781.08	0.6641	2774.58	-1.1978	2765.21	0.39155	2782.74	-0.01121	2808.55	0.50857	2783.69	0.81683
0.0278	-1.0901	0.49552	1.02278	1.59624	-0.37163	0.41069			2803.49	0.14107	2784.52	0.532	2796.37	0.54958	2783.24	-0.95619	2767.61	0.20338	2798.36	0.13144	2808.52	1.15797	2793.54	0.54259
0.0288	0.82737	0.55923	2.76624	1.5614	0.70245	0.43537			2803.62	0.14109	2782.18	-0.01058	2793.76	0.41703	2796.42	-0.96464	2777.99	0.20667	2798.89	-0.15588	2812.58	0.82031	2780.31	0.38672
0.0298	6.24113	0.50358	1.0196	1.64644	2.93637	0.42025			2803.74	0.14111	2769.76	-0.13637	2790.6	0.40994	2793.86	-0.85319	2752.89	0.06307	2785.47	-0.03659	2813.82	0.75348	2767.75	0.35445
0.0308	-1.87923	0.60513	4.05466	1.83301	-0.37139	0.48824			2803.86	0.14112	2770.09	-0.27753	2799.66	0.21667	2784.51	-0.56393	2782.57	-0.03625	2793.36	0.00801	2810.98	0.49528	2797.1	0.25888
0.0318	0.06624	0.59242	3.27378	1.90869	0.41779	0.49151			2803.99	0.14114	2787.52	-0.33533	2806.73	0.19991	2789.28	-0.55935	2765.7	-0.26297	2779.62	-0.28466	2804.79	1.03664	2780.57	0.29106
0.0328	0.55209	0.56189	13.4851	2.37206	1.83963	0.53229			2804.11	0.14116	2798.14	-0.06025	2802.65	0.31162	2778.69	-0.59655	2785.63	-0.49729	2781.96	-0.25984	2801.78	0.55299	2786.42	0.08126
0.0338	-1.51741	0.57284	-8.82379	2.4149	-1.73172	0.54237			2804.24	0.14118	2803.52	-0.17189	2802.59	0.12866	2792.01	-0.74929	2778.85	-0.50261	2794.03	-0.1442	2796.77	1.3658	2784.32	0.13916
0.0348	1.55445	0.5762	-1.68636	2.52494	0.50228	0.55695			2804.36	0.14119	2786.9	-0.17289	2787.86	0.07542	2794.6	-0.67244	2798.15	-0.5259	2785	-0.14396	2798.51	0.97568	2785.09	0.23079
0.0358	-0.99877	0.56856	0.88492	2.47348	-0.348	0.54745			2804.48	0.14121	2795.63	-0.12426	2793.71	-0.0541	2775.74	-0.68618	2769.48	-0.9207	2783.7	-0.17997	2795.23	1.38392	2797.7	0.11821
0.0368	2.7709	0.6887	-7.64292	2.31246	0.34655	0.58282			2804.61	0.14123	2794.7	-0.32063	2789.94	-0.03349	2768.84	-0.81708	2776.9	-0.79292	2797.37	-0.02905	2801.89	0.78308	2789.43	0.06683
0.0378	1.90697	0.68091	3.95411	2.27266	1.33186	0.57459			2804.73	0.14125	2785.29	-0.33018	2780.72	0.15183	2791.6	-0.78822	2775.46	-0.81032	2780.62	0.09194	2801.03	1.25743	2785.63	0.1539
0.0388	1.63742	0.58204	-9.39722	2.26207	-0.3731	0.52869			2804.85	0.14127	2786.36	-0.24128	2807.3	0.37636	2787.24	-0.80991	2770.32	-0.83147	2779.88	0.01795	2800.93	1.02068	2773.61	0.24459
0.0398	2.43743	0.66281	-13.8683	2.0662	-0.53706	0.54205			2804.98	0.14128	2788.07	0.06719	2804.71	0.3674	2780.32	-0.55104	2775.32	-0.65592	2795.68	0.17848	2798.98	1.30292	2775	-0.021
0.0408	3.0691	0.64913	8.41249	2.09049	2.3842	0.53873			2805.1	0.1413	2780.35	0.20894	2789.62	0.16302	2800.07	-0.48627	2789.4	-0.57676	2780.08	0.35092	2802.24	0.94164	2803.22	-0.04946
0.0418	1.24069	0.80894	2.26262	1.87482	0.83003	0.58557			2805.23	0.14132	2787.63	0.39631	2791.31	0.31255	2789.12	-0.66804	2778.75	-0.65351	2790.84	0.39306	2800.2	1.13088	2784.81	-0.07536
0.0428	5.2174	0.96674	7.11566	2.04958	3.20337	0.67764			2805.35	0.14133	2768.12	0.67503	2783.39	0.24788	2770.06	-0.85068	2779.9	-0.45137	2787.52	0.48768	2799.41	0.88643	2787.77	-0.09613
0.0438	-2.63105	1.02444	9.12153	2.05711	-0.11675	0.70471			2805.47	0.14135	2771.64	0.59784	2798.08	0.07162	2766.78	-0.68526	2773.97	-0.29102	2785.74	0.22269	2800.66	1.09003	2805.15	0.14527
0.0448	0.80955	1.16544	10.5148	1.89879	1.60897	0.74976			2805.6	0.14137	2777.21	0.558	2794.5	0.50281	2773.26	-0.34144	2779.25	-0.25643	2786.29	0.36206	2797.39	1.33906	2785.45	0.18681
0.0458	-4.42309	1.15143	0.09623	1.67778	-1.99014	0.71722			2805.72	0.14139	2795.14	0.77862	2813.61	0.59292	2769.41	-0.08737	2775.93	-0.36737	2778.68	0.49939	2794.56	1.57732	2799.07	0.15369
0.0468	0.09333	1.06748	6.50313	1.76791	0.81101	0.69004			2805.84	0.14141	2778.27	0.72548	2801.33	0.55726	2789.77	0.13125	2785.07	-0.11731	2800.55	0.55809	2787.44	1.92337	2798.26	0.27144
0.0478	1.79495	1.17676	3.78059	1.35215	1.26066	0.69148			2805.97	0.14142	2778.41	1.02389	2789.99	0.5863	2777.73	0.40614	2780.01	-0.01873	2784.11	0.41065	2792.38	2.30027	2781.01	0.19329
0.0488	-3.2249	1.05051	-7.00807	1.38895	-2.28921	0.63865			2806.09	0.14144	2779.6	0.7835	2800.16	0.41625	2774.7	0.30031	2763.88	-0.1275	2802.35	0.34515	2791.19	2.12207	2788	0.19877
0.0498	-5.16425	1.00127	2.09321	1.14908	-2.0893	0.588			2806.21	0.14146	2787.69	0.70096	2778.64	0.53489	2779.94	0.11341	2765.95	-0.05296	2787.67	0.27427	2789.92	2.413	2780.35	0.48065
0.0508	1.11839	1.01578	2.10081	1.23234	0.75548	0.60447			2806.34	0.14147	2766.63	0.67718	2796.5	0.43304	2782.62	-0.0077	2792.54	-0.07265	2788.82	0.50818	2789.97	2.25719	2788.44	0.60045
0.0518	0.87163	0.99986	-2.2719	1.31991	0.12499	0.60764			2806.46	0.14149	2771.67	0.71909	2803.44	0.6477	2766.5	-0.09509	2775.1	0.06889	2788.03	0.35261	2793.38	1.63911	2784.97	0.56561
0.0528	-1.61422	0.89416	-5.34312	1.45576	-1.36312	0.57599			2806.59	0.14151	2777.08	0.71536	2807.59	0.65962	2764.19	0.07939	2773.77	0.05851	2802.11	0.44598	2794.83	0.97059	2804.09	0.6662
0.0538	3.51763	0.86829	-5.87351	1.32057	0.89396	0.5482			2806.71	0.14153	2795.43	0.64241	2790.84	0.52351	2798.33	0.12343	2783.72	0.12051	2793.37	0.73246	2794.17	1.00026	2774.23	0.53877
0.0548	1.8807	0.86931	8.96122	1.16651	1.91087	0.53038			2806.83	0.14155	2781.1	0.73393	2792.91	0.63473	2790.63	0.0297	2776.99	-0.08934	2793.33	0.8329	2798.06	0.44135	2770.68	0.4184
0.0558	4.28299	0.78345	11.5847	1.32774	3.30605	0.51075			2806.96	0.14156	2795.61	0.78752	2808.02	0.34611	2764.34	0.09144	2775.19	-0.05544	2771.33	0.85088	2799.11	0.50751	2794.2	0.44298
0.0568	0.3936	0.86671	-2.34514	1.18868	-0.09977	0.53198			2807.08	0.14158	2776	0.69969	2779.02	0.32859	2793.78	-0.20455	2783.57	0.05541	2790.21	0.73661	2802.53	0.67968	2779.23	0.55088
0.0578	-0.67229	0.80675	14.4431	1.19256	1.39103	0.50525			2807.2	0.1416	2792.83	0.69	2788.48	0.1203	2772.51	-0.54965	2786.34	0.04089	2760.36	0.80967	2800.22	0.89579	2780.08	0.58519
0.0588	0.28087	0.84811	-5.4444	0.76536	-0.51789	0.47349			2807.33	0.14162	2786.96	0.58887	2802.76	0.04802	2786.97	-0.76498	2782.46	0.03069	2772.4	0.7898	2797.71	1.09008	2806.16	0.80915
0.0598	0.1523	0.95204	2.48899	1.00288	0.36397	0.54872			2807.45	0.14163	2777.94	0.69993	2791.59	0.07272	2770.2	-0.4986	2786.47	0.09068	2796.44	0.76373	2797.04	1.15123	2790.26	0.75337
0.0608	3.09515	0.96465	0.739	1.11546	1.49074	0.56784			2807.58	0.14165	2791.06	0.71763	2796.79	-0.08384	2762.3	-0.30121	2781.6	0.28329	2782.11	0.88309	2800.83	0.99772	2784.9	0.61202
0.0618	4.07551	1.02163	3.40146	1.12861	2.25105	0.59523			2807.7	0.14167	2775.4	0.74068	2791.8	0.1083	2799.2	-0.39433	2770.77	0.13497	2783.14	0.73196	2797.42	1.44334	2789.95	0.74881
0.0628	-0.91779	1.06158	8.13825	1.43122	0.54634	0.64926			2807.82	0.14169	2781.63	0.48422	2810.7	-0.09456	2801.7	-0.37827	2783.62	0.08602	2785.19	0.8372	2794.57	1.71003	2768.84	0.78476
0.0638	-1.70816	1.08832	-1.79073	1.32546	-0.98718	0.64891			2807.95	0.1417	2783.36	0.29208	2807.54	-0.15986	2784.27	-0.58208	2773.43	0.19404	2799.14	0.8632	2799.13	1.29295	2785.91	0.81836
0.0648	0.07855	1.04972	-5.88183	1.57189	-0.66054	0.66064			2808.07	0.14172	2781.85	0.19643	2808.52	0.11613	2767.22	-0.6945	2786.44	0.17857	2805	0.5528	2797.49	1.61941	2796.61	0.70558
0.0658	0.04485	1.00908	4.79948	1.87826	0.58866	0.67848			2808.19	0.14174	2788.18	-0.07087	2788.72	0.21058	2791.59	-0.61088	2781.67	0.20047	2776.26	0.55931	2792.93	1.47556	2775.72	0.5562
0.0668	7.37507	0.96717	-2.08713	1.8249	3.08661	0.65317			2808.32	0.14176	2793.58	0.07515	2794.41	0.21313	2796.84	-0.64783	2785.86	0.00103	2787.14	0.50733	2794.89	1.05348	2786.53	0.29444
0.0678	5.58851	0.98656	11.454	1.80388	3.88506	0.65942			2808.44	0.14178	2794.54	-0.30415	2799.25	0.10154	2787.48	-0.6412	2784.46	0.18075	2788.22	0.67239	2796.52	0.7024	2777.69	0.16106
0.0688	1.6499	0.87793	3.07168	1.7521	1.11258	0.60409			2808.56	0.14179	2792.01	-0.4144	2802.54	0.26315	2801.66	-0.31639	2771.87	-0.00478	2779.51	0.55707	2790.57	1.00524	2777.1	0.22052
0.0698	5.42409	0.95363	-2.13915	1.60451	2.20172	0.62099			2808.69	0.14181	2783.25	-0.42011	2787.27	0.34203	2802.09	-0.27692	2766.14	-0.11256	2795.06	0.62767	2793.51	0.81884	2781.2	0.14866
0.0708	1.00946	0.92033	-6.53648	1.36712	-0.31838	0.57787			2808.81	0.14183	2791.91	-0.43748	2790.65	0.11528	2776.8	-0.38095	2783.15	-0.14185	2784.9	0.68416	2797.66	1.02901	2808.32	0.34509
0.0718	0.60949	1.09184	-3.09764	1.45324	-0.09198	0.66564			2808.94	0.14185	2766.87	-0.41174	2793.13	0.16155	2775.15	-0.6396	2791.14	-0.22848	2784.08	0.66806	2799.07	1.21253	2786.56	0.2437
0.0728	0.49437	1.14642	1.49311	1.22764	0.40129	0.66366			2809.06	0.14186	2807.98	-0.45218	2793.64	0.01206	2790.82	-0.6281	2772.7	-0.09093	2773.56	0.38032	2798.72	1.24197	2804.09	0.16427
0.0738	-1.42909	1.10804	4.99815	1.19426	-0.05917	0.6423			2809.18	0.14188	2799.97	-0.19945	2802.34	0.28107	2793.32	-0.48023	2791.65	-0.05291	2802.41	0.2431	2805.94	0.78768	2774.81	0.27158
0.0748	-0.48505	1.20217	-3.37907	1.27099	-0.62009	0.694			2809.31	0.1419	2778.07	-0.06211	2797.08	0.2069	2800.26	-0.24359	2785.24	-0.12436	2789.03	0.1088	2806.96	0.57067	2784.5	0.12973
0.0758	1.38575	1.40381	2.28793	1.21102	0.8998	0.77802			2809.43	0.14192	2799.69	0.23442	2814.41	-0.06152	2800.38	-0.07277	2761.5	-0.25267	2782.15	0.1952	2803.83	0.77105	2784.89	0.24813
0.0768	0.83235	1.39095	5.22811	1.29976	0.99695	0.78265			2809.55	0.14193	2804.45	0.39588	2778.51	-0.16654	2795.44	-0.04507	2779.75	-0.07575	2776.29	0.13916	2801.59	0.64545	2793.63	0.47791
0.0778	-1.02243	1.4095	3.30886	1.23966	-0.07061	0.78392			2809.68	0.14195	2802.99	-0.07044	2798.52	-0.07209	2792.35	-0.28586	2767.43	0.00831	2787.64	0.24138	2800.76	0.74174	2788.44	0.83617
0.0788	-2.40967	1.5474	-5.87151	1.54803	-1.78867	0.88267			2809.8	0.14197	2776.88	0.23329	2786.88	0.10836	2780.18	-0.19631	2782.24	-0.31929	2790.99	0.10945	2799.87	0.78366	2779.99	1.02007
0.0798	0.87917	1.45372	-5.09084	1.75492	-0.20666	0.86474			2809.93	0.14199	2777.4	0.04772	2800.88	0.25283	2774.31	-0.16725	2788.16	-0.1587	2774.33	-0.05464	2799.98	0.71068	2784.78	0.74627
0.0808	1.86239	1.44943	9.2424	1.54058	1.93571	0.83748			2810.05	0.142	2781.57	-0.11745	2803.86	0.20594	2790.95	-0.10731	2775.17	-0.04722	2785.02	0.09696	2800.25	0.51266	2805.44	0.67491
0.0818	2.3672	1.39201	-3.03757	1.22768	0.71135	0.77454			2810.17	0.14202	2783.77	-0.09377	2804.1	0.44626	2771.36	-0.04485	2779.65	-0.08357	2788.2	-0.04125	2803.24	0.24338	2798.97	0.69843
0.0828	-2.99184	1.42031	3.47174	1.55316	-0.94576	0.82558			2810.3	0.14204	2810.33	-0.21555	2781.63	0.41765	2797.94	0.17489	2783.52	-0.02049	2787.26	0.07216	2807.13	-0.03496	2771.83	0.7745
0.0838	2.66137	1.46723	-8.30234	1.3907	0.21983	0.8278			2810.42	0.14206	2787.57	-0.31058	2776.29	0.46128	2788.31	0.32387	2794.07	-0.09523	2807.95	0.21651	2804.73	0.01227	2781.2	0.80968
0.0848	3.78318	1.46832	3.28966	1.43865	2.10508	0.83398			2810.54	0.14208	2793.06	-0.55095	2799.92	0.11087	2790.26	0.23437	2780.46	-0.06522	2814.21	0.2061	2803.91	0.06354	2791.51	0.69305
0.0858	2.19762	1.39997	4.05537	1.36954	1.47744	0.79492			2810.67	0.14209	2790.26	-0.51371	2788.57	0.08464	2789.79	0.14358	2771.82	0.16405	2793.79	0.3217	2808.1	-0.34181	2788.35	0.7783
0.0868	1.90706	1.35354	1.55566	1.55485	1.04868	0.79565			2810.79	0.14211	2801.1	-0.88094	2789.69	0.17529	2769.36	0.12596	2789.07	0.24864	2791.98	0.5233	2803.71	0.07453	2770.8	0.76503
0.0878	4.80843	1.40083	7.79001	1.51183	3.10216	0.81167			2810.91	0.14213	2797.23	-0.82915	2793.08	-0.1426	2781.17	0.03733	2771.19	0.18316	2782.59	0.63104	2803.27	0.12487	2787.28	0.88478
0.0888	3.27065	1.47275	-1.43961	1.36283	1.3143	0.82665			2811.04	0.14215	2795.79	-0.61679	2786.75	-0.00209	2776.6	0.2342	2768.23	0.22023	2812.9	0.57848	2807.59	-0.0304	2784.63	0.65499
0.0898	-0.33107	1.56453	3.17077	1.32354	0.22484	0.86365			2811.16	0.14216	2786.5	-0.64336	2807.38	-0.26835	2776.24	0.12265	2780.06	0.41931	2799.89	0.75177	2809.24	0.11196	2788.77	0.53407
0.0908	0.36495	1.50172	1.75669	1.37848	0.37293	0.84178			2811.29	0.14218	2785.84	-0.28097	2812.29	-0.42803	2783.31	0.04597	2762.28	0.47227	2789.22	0.94226	2804.83	0.48757	2776.35	0.74712
0.0918	0.93137	1.50555	5.69121	1.25025	1.09331	0.82834			2811.41	0.1422	2783.82	-0.11702	2785.63	-0.40482	2779.12	-0.00995	2781.29	0.52204	2780.46	1.06944	2804.7	0.76948	2804.2	0.71561
0.0928	2.22951	1.38586	1.19038	1.35477	1.1487	0.78661			2811.53	0.14222	2783.9	-0.14954	2816.28	-0.46056	2782.59	0.02176	2781.23	0.68401	2805.2	1.19965	2801.06	0.85538	2782.99	0.51681
0.0938	-0.32278	1.38205	4.47484	1.34516	0.38171	0.78358			2811.66	0.14224	2789.69	0.0727	2801.18	-0.72395	2784.83	-0.01327	2777.81	0.52215	2784.29	1.24287	2796.96	0.98378	2804.3	0.44568
0.0948	1.22999	1.37813	1.59458	1.06182	0.74508	0.74826			2811.78	0.14225	2786.99	0.24993	2807.27	-0.65319	2798.26	-0.12734	2774.35	0.55702	2802.94	1.57001	2796.5	0.99332	2793.5	0.27795
0.0958	-0.88867	1.278	-1.59212	1.02361	-0.59031	0.69842			2811.9	0.14227	2774.18	0.38565	2811.33	-0.67697	2790.81	-0.18075	2783.39	0.53595	2800.71	1.90778	2798.14	0.80554	2792.68	0.19302
0.0968	4.32375	1.24926	4.48842	1.02631	2.48647	0.68581			2812.03	0.14229	2778.64	0.42123	2797.27	-0.5417	2796.71	-0.18637	2771.66	0.35908	2788.38	1.78464	2800.59	0.54236	2800.86	0.19028
0.0978	2.87668	1.2158	-5.00244	1.10956	0.70969	0.68052			2812.15	0.14231	2788.76	0.516	2814.24	-0.41711	2778.28	-0.14324	2782.77	0.3	2783.22	1.65492	2803.72	0.76897	2798.01	0.32413
0.0988	-0.16245	1.30366	2.07834	1.22316	0.17171	0.73396			2812.28	0.14232	2777.85	0.52239	2808.79	-0.32363	2788.45	-0.1656	2782.42	0.49503	2793.66	1.52956	2804.18	0.79288	2781.24	0.15052
0.0998	1.57597	1.33057	-3.09527	1.33673	0.34736	0.75959			2812.4	0.14234	2797.5	0.38579	2802.9	-0.38742	2780.81	-0.17707	2795.9	0.71708	2777.88	1.49351	2800.29	0.76253	2797.28	0.20339
0.1008	5.11944	1.40664	-0.96524	1.21448	2.19567	0.77951			2812.52	0.14236	2795.77	0.49505	2824.54	-0.29558	2779.79	0.00729	2791.23	0.40416	2766.9	1.50519	2798.88	1.13591	2795.85	0.38669
0.1018	0.46255	1.36924	6.62654	1.29127	0.99147	0.77164			2812.65	0.14238	2781.92	0.25917	2807.38	-0.27645	2778.18	-0.0468	2776.78	0.13504	2786.77	1.34848	2801.61	0.98928	2797.37	0.26055
0.1028	1.81772	1.39995	-5.33661	1.28083	0.18992	0.78443			2812.77	0.14239	2783.48	0.1975	2792.5	-0.01832	2776.75	0.02417	2785.57	-0.0969	2776.75	0.94246	2800.01	0.84248	2793.58	0.17638
0.1038	5.4183	1.44232	10.3838	1.20214	3.6732	0.79435			2812.89	0.14241	2795.36	0.26824	2804.16	0.13883	2784.91	0.06638	2770.89	-0.22906	2802.29	0.94202	2801.74	0.74556	2795.01	0.15476
0.1048	-1.25955	1.4856	4.67741	1.47424	-0.02077	0.84624			2813.02	0.14243	2807.94	0.144	2793.64	0.21789	2782.58	0.06593	2781.34	-0.16174	2786.05	0.67822	2802.52	0.99709	2787.29	0.23403
0.1058	1.66159	1.44898	-1.96992	1.46477	0.52069	0.82849			2813.14	0.14245	2787.75	-0.0611	2800.93	0.14473	2786.66	0.1494	2795.26	-0.10068	2806.87	0.22984	2802.11	0.94103	2796.08	0.52011
0.1068	1.35469	1.50642	-4.37332	1.4649	0.09604	0.85476			2813.26	0.14247	2783.06	-0.00204	2798.71	0.28895	2788.41	0.2301	2788.76	-0.19119	2799.88	0.02214	2798.64	1.12757	2789.18	0.45565
0.1078	1.83701	1.47892	14.2543	1.52347	2.50344	0.84931			2813.39	0.14248	2793.56	-0.07322	2785.43	0.17984	2795.43	0.25097	2798.27	-0.34776	2807.69	-0.11717	2800.04	1.00939	2818.98	0.36879
0.1088	1.72026	1.5793	6.15779	1.32238	1.50422	0.87108			2813.51	0.1425	2787.9	0.03284	2795.63	-0.05335	2785.49	0.08417	2785.88	-0.32421	2789.66	-0.22543	2795.67	1.23681	2795	0.38215
0.1098	0.33658	1.49238	-2.99881	1.76387	-0.20277	0.88383			2813.64	0.14252	2794.11	0.00657	2804.05	0.17433	2769.62	0.05699	2786.41	-0.80245	2787.99	-0.08279	2797.67	0.97093	2783.93	0.35641
0.1108	-3.33351	1.45223	-1.03562	1.68081	-1.62818	0.85582			2813.76	0.14254	2808.58	0.32784	2798.54	0.08477	2778.13	-0.03767	2771.91	-1.23538	2798.37	-0.16982	2797.87	0.6614	2797.64	0.36803
0.1118	0.72739	1.477	10.1898	1.6766	1.528	0.86668			2813.88	0.14255	2783.42	0.45738	2813.79	-0.07867	2788.39	-0.03958	2777.7	-1.07032	2797.9	-0.25325	2801.34	0.65607	2806.78	0.24331
0.1128	6.4874	1.45966	1.20717	1.73535	3.06831	0.86581			2814.01	0.14257	2791.27	0.53974	2786.62	-0.14909	2789.64	0.21387	2775.98	-0.97396	2820.28	-0.23885	2800.45	0.26378	2806.86	0.38816
0.1138	2.75011	1.4096	0.53961	1.62433	1.31016	0.83007			2814.13	0.14259	2790.12	0.48125	2803.44	-0.33245	2800.13	0.1824	2775.64	-0.96348	2801.62	-0.15916	2804.3	0.34275	2790.09	0.61673
0.1148	2.9722	1.47009	-3.79493	1.68916	0.89995	0.86517			2814.25	0.14261	2768.29	0.42661	2798.15	-0.40507	2794.1	0.07825	2795.27	-1.15238	2799	-0.10331	2803.77	0.5511	2811.67	0.66368
0.1158	-3.1244	1.4658	-3.07966	1.46746	-1.77581	0.83692			2814.38	0.14263	2784.23	0.42518	2800	-0.24356	2784.42	0.06482	2782.49	-1.11211	2785.78	0.00116	2807.09	0.42349	2801.04	0.584
0.1168	0.24027	1.42938	-1.74035	1.70704	-0.09702	0.84856			2814.5	0.14264	2775.83	0.63576	2798.3	-0.28552	2786.36	0.14448	2787.97	-1.12393	2790.16	0.12069	2804.65	0.28133	2792.72	0.35589
0.1178	1.27046	1.52576	3.24355	1.5736	0.95829	0.87665			2814.63	0.14266	2783.23	0.65075	2799.74	-0.09105	2780.78	0.16614	2787.85	-1.18829	2803.02	0.08898	2804.11	0.70529	2778.21	0.60697
0.1188	5.39458	1.51072	10.9636	1.40269	3.7307	0.84959			2814.75	0.14268	2770.33	0.59752	2809.44	-0.016	2790.08	0.29239	2789.84	-1.04482	2815.99	0.20763	2801.56	0.79164	2781.31	0.59891
0.1198	1.44995	1.57319	-11.3786	1.39879	-0.68869	0.87759			2814.87	0.1427	2790.16	0.50499	2806.11	0.01196	2790.32	0.46301	2791.83	-1.03113	2791.31	0.31668	2802.48	0.64284	2788.23	0.474
0.1208	0.31745	1.58192	-4.08761	1.28872	-0.34031	0.86854			2815	0.14272	2777.38	0.46761	2795.15	-0.03647	2785.6	0.44518	2781.23	-0.60487	2786.43	0.32564	2800.18	1.27114	2803.1	0.52618
0.1218	-0.45616	1.64939	-6.39894	1.35043	-0.96141	0.90654			2815.12	0.14273	2801.81	0.20774	2796.72	-0.07168	2768.39	0.67154	2777.72	-0.47178	2805.78	0.41483	2799.78	1.29414	2784.93	0.60171
0.1228	-1.09747	1.6514	1.14815	1.06206	-0.36165	0.87334			2815.24	0.14275	2775.8	-0.07819	2788.75	0.1846	2783.62	0.67621	2808.31	-0.17894	2796.65	0.41265	2802.76	1.22933	2773.35	0.80087
0.1238	4.97548	1.64328	7.28651	0.95028	3.1269	0.8564			2815.37	0.14277	2802.58	-0.01866	2793.9	0.26027	2781.18	0.59371	2778.9	-0.03966	2798.96	0.2362	2804.47	1.1091	2792.94	0.47428
0.1248	-0.0566	1.61061	10.7903	0.86862	1.2479	0.83186			2815.49	0.14279	2797.01	0.10986	2815.14	0.08862	2783.49	0.7051	2788.96	0.01147	2771.82	0.24972	2802.05	1.3212	2787.58	0.40742
0.1258	3.39435	1.6398	-9.61359	0.9186	0.39556	0.8511			2815.61	0.1428	2782.41	0.15341	2788.05	0.09539	2795.72	0.611	2777.28	0.17329	2784.77	0.01441	2800.48	0.88828	2782.4	0.34508
0.1268	-0.52154	1.46895	6.2041	0.8209	0.49852	0.76215			2815.74	0.14282	2786.28	-0.08741	2787.98	-0.08137	2779.62	0.73052	2795.21	0.27181	2790.5	-0.06516	2801.36	0.72912	2779.51	0.17825
0.1278	2.39877	1.50804	4.69586	0.83114	1.64948	0.78124			2815.86	0.14284	2794.84	-0.15694	2792.97	-0.05654	2775.18	0.44027	2765.97	0.12134	2789.58	0.12417	2797.13	1.16073	2772.62	0.28309
0.1288	1.13818	1.52089	-0.70448	0.96855	0.4349	0.80343			2815.99	0.14286	2783.45	-0.27123	2806.64	-0.12703	2785.71	0.35148	2783.09	0.11928	2810.18	0.23007	2797.52	0.89434	2821.92	0.31895
0.1298	-0.20231	1.39624	8.00546	0.95752	0.85772	0.74579			2816.11	0.14288	2778	-0.23833	2816.19	-0.2154	2790.88	0.09426	2779.05	0.29022	2805.59	0.25525	2802.38	0.69274	2782.7	0.36674
0.1308	-0.98863	1.39413	-5.57392	1.0042	-1.1118	0.75041			2816.23	0.14289	2779.48	-0.20049	2782.98	-0.11544	2778.65	-0.02558	2779.71	0.05672	2790.71	0.29071	2802.6	1.1173	2782.04	0.35002
0.1318	4.79188	1.52426	9.24945	0.71711	3.2757	0.77527			2816.36	0.14291	2799.03	-0.3412	2808.43	-0.24336	2787.32	-0.01617	2784.27	-0.15705	2790	0.05137	2805.9	0.81144	2800.05	0.41048
0.1328	0.9648	1.47744	-0.05088	0.82719	0.43332	0.767			2816.48	0.14293	2797.38	-0.3039	2798.04	-0.32902	2808.08	0.01834	2811.32	-0.11673	2784.18	0.0031	2811.22	0.56672	2783.54	0.49982
0.1338	2.12728	1.44064	-6.78383	0.52331	0.16434	0.71465			2816.6	0.14295	2788.76	-0.2419	2784.42	-0.17534	2805.22	-0.13373	2797.82	-0.38924	2787.07	0.07042	2810.52	0.96825	2794.69	0.26796
0.1348	-1.7715	1.42031	14.2138	0.33113	0.86997	0.68274			2816.73	0.14296	2811.66	-0.42592	2801.44	-0.32709	2801.54	-0.43886	2767.88	-0.51057	2790.59	0.21518	2810.56	0.77692	2798.57	0.53639
0.1358	1.7356	1.51227	-0.94645	0.3904	0.67661	0.73166			2816.85	0.14298	2797.76	-0.50399	2794.57	-0.31818	2793.99	-0.54531	2799.91	-0.38232	2798.87	0.36699	2812.6	0.37638	2792.04	0.3295
0.1368	3.46113	1.65609	3.84092	0.52189	2.03148	0.81263			2816.98	0.143	2789.57	-0.5629	2813.06	-0.32232	2792.96	-0.43244	2784.69	-0.44093	2812.14	0.60227	2807.76	0.83276	2789.9	0.35968
0.1378	1.02256	1.62921	4.55167	0.54551	1.00452	0.80326			2817.1	0.14302	2797.49	-0.4357	2811.74	-0.38097	2791.57	-0.55612	2779.76	-0.63708	2796.3	0.65118	2804.42	0.66455	2784.12	0.58617
0.1388	2.25543	1.49634	2.12809	0.45746	1.27904	0.73283			2817.22	0.14304	2778.52	-0.62988	2787.82	-0.37921	2787.56	-0.55151	2794.31	-0.66529	2796.88	0.62879	2802.05	0.64181	2787.09	0.47522
0.1398	6.35552	1.48433	1.86677	0.38444	3.10451	0.7188			2817.35	0.14305	2819.04	-0.62416	2812.34	-0.4196	2784.34	-0.39366	2788.96	-0.51413	2804.35	0.66391	2798.44	1.06171	2791.74	0.32927
0.1408	-0.54954	1.48226	-8.13611	0.53743	-1.21604	0.73619			2817.47	0.14307	2797.65	-0.67071	2795.04	-0.38275	2795.73	-0.22693	2771.79	-0.6845	2795.33	0.62229	2802.53	0.65844	2812.84	0.49279
0.1418	-1.49261	1.55442	13.9753	0.73401	0.96679	0.79214			2817.59	0.14309	2784.5	-0.80756	2792.34	-0.32043	2777.78	-0.20754	2797.29	-0.50471	2795.89	0.41298	2802.42	0.9109	2791.3	0.44704
0.1428	5.84651	1.58	-1.11416	0.69698	2.52587	0.79944			2817.72	0.14311	2797.19	-0.62196	2802.65	-0.33619	2778.03	-0.33368	2800.94	-0.36355	2805.87	0.8105	2804.58	1.08098	2790.4	0.63917
0.1438	1.46253	1.5839	-7.52596	0.55861	-0.23137	0.78489			2817.84	0.14313	2818.06	-0.60239	2800.2	-0.3973	2807.1	-0.60714	2796.51	-0.54113	2790.43	0.81438	2807.48	0.90345	2802.68	0.48101
0.1448	2.86329	1.56237	4.27591	0.36983	1.80995	0.75331			2817.96	0.14314	2800.42	-0.61001	2799.58	-0.74104	2769.9	-0.67659	2783.11	-0.48569	2807.59	0.8306	2807.53	0.81942	2781.37	0.69447
0.1458	1.67522	1.6519	-4.01915	0.63526	0.28348	0.82568			2818.09	0.14316	2796.69	-0.72207	2806.7	-0.67815	2787.22	-0.58099	2796.89	-0.34244	2808.97	0.91718	2805.16	1.47277	2785.32	0.59769
0.1468	2.55234	1.70184	1.55539	0.74318	1.3474	0.86135			2818.21	0.14318	2785.98	-0.76587	2792.19	-0.50392	2784.26	-0.44637	2797.36	-0.32889	2816.35	0.86798	2805.61	1.04135	2798.95	0.69536
0.1478	4.42619	1.67027	-10.2188	0.87657	0.79335	0.86259			2818.34	0.1432	2783.78	-0.70562	2801.2	-0.46284	2807.92	-0.68946	2775.15	-0.31749	2786.46	0.8002	2806.46	1.01552	2782.49	0.61399
0.1488	2.46242	1.69745	-10.7034	0.73883	-0.15399	0.85856			2818.46	0.14322	2791.81	-0.49364	2811.47	-0.30772	2796.92	-0.66865	2800.38	-0.30783	2806.45	0.80814	2804.29	1.27925	2792.56	0.67045
0.1498	-1.82856	1.65605	-2.08636	0.6131	-1.08011	0.82497			2818.58	0.14323	2784.03	-0.19523	2806.86	-0.41586	2808.23	-0.42951	2786.14	-0.0259	2792.8	0.76818	2807.75	0.84083	2777.07	0.79213
0.1508	3.06455	1.78655	-0.54594	0.24887	1.32853	0.84134			2818.71	0.14325	2805.82	-0.18287	2804.22	-0.40909	2794.5	-0.47881	2775.85	-0.12297	2800.79	0.7306	2807.47	0.61212	2793.64	0.59538
0.1518	-3.59352	1.75547	-5.94823	0.50723	-2.34086	0.85812			2818.83	0.14327	2772.35	-0.21468	2802.87	-0.44344	2774.45	-0.42147	2771.26	-0.02512	2810.13	0.68387	2803.81	1.14037	2804.65	0.56776
0.1528	2.45609	1.68801	7.14915	0.52494	1.96505	0.82943			2818.95	0.14329	2783.32	-0.3441	2792.97	-0.5394	2808.47	-0.42239	2789.57	0.08966	2793.55	0.75746	2800.34	1.26194	2784.47	0.79768
0.1538	2.47312	1.67259	1.67132	0.33825	1.32203	0.80027			2819.08	0.1433	2768.89	-0.48786	2796.79	-0.404	2792.17	-0.42415	2785.21	-0.15691	2807.89	0.69722	2802.35	1.18376	2789.87	0.71786
0.1548	-0.93884	1.72137	9.82101	0.55562	0.7333	0.84839			2819.2	0.14332	2806.78	-0.18341	2818.9	-0.31513	2777.99	-0.34115	2784.04	0.06808	2792.99	0.67011	2797.87	1.46112	2783.86	0.73942
0.1558	-1.36735	1.8151	7.05791	0.28373	0.21514	0.85891			2819.33	0.14334	2786.33	-0.318	2798.87	-0.22354	2787.31	-0.13804	2782.65	0.23935	2793.43	0.65415	2795.85	1.51802	2790.47	0.51558
0.1568	8.29816	1.93974	-16.6112	0.35566	1.78834	0.92445			2819.45	0.14336	2784.14	-0.04442	2807.22	-0.06246	2785.9	0.10355	2791.77	0.06007	2815.3	0.62082	2800.88	1.41914	2784.36	0.52039
0.1578	-1.03306	1.84625	1.24068	0.17344	-0.32569	0.86033			2819.57	0.14338	2811.88	0.31928	2806.6	-0.11622	2792.91	-0.01587	2799.98	0.09334	2810.73	0.55474	2797.75	1.3263	2788.53	0.59161
0.1588	-0.03963	1.90768	-1.24338	0.36663	-0.16638	0.91135			2819.7	0.14339	2786.93	0.41055	2792.88	-0.32279	2789.54	0.17317	2790.66	0.14679	2788.01	0.60963	2800.62	0.75584	2785.04	0.66703
0.1598	0.68335	1.90519	-3.6437	0.58028	-0.1233	0.93566			2819.82	0.14341	2766.99	0.12412	2805.94	-0.22848	2788.51	0.14431	2783.48	0.29968	2793.43	0.58034	2806.26	0.57048	2788.41	0.48567
0.1608	5.02653	2.05619	0.02418	0.34138	2.29238	0.97643			2819.94	0.14343	2802.39	0.05572	2799.88	-0.01849	2786.04	0.01882	2784.5	0.10189	2785.98	0.71263	2804.2	0.577	2801.31	0.48387
0.1618	4.00135	2.04935	5.67007	0.44006	2.50102	0.98512			2820.07	0.14345	2777.26	0.08315	2785.7	-0.02475	2792.09	-0.03537	2793.21	0.07522	2804.85	0.65464	2804.21	0.3188	2788.59	0.50847
0.1628	-0.64348	1.99987	11.3947	0.35808	1.0502	0.9529			2820.19	0.14347	2769.47	0.35721	2812.27	-0.12533	2796	-0.2608	2777.77	0.04983	2820.76	0.84492	2809.42	0.41165	2787.93	0.48268
0.1638	-0.28928	2.12458	-3.28356	0.47016	-0.52348	1.02307			2820.31	0.14348	2781.51	0.4886	2815.36	-0.15528	2805.59	-0.42085	2792.94	-0.07586	2788.06	0.87258	2810.33	0.6552	2793.04	0.47527
0.1648	2.13782	2.14524	-3.1843	0.45455	0.59467	1.03076			2820.44	0.1435	2796.18	0.60665	2799.81	-0.12222	2797.63	-0.38572	2780.97	0.1217	2793.19	0.84185	2802.49	1.3598	2807.68	0.2543
0.1658	2.86646	2.08674	4.00768	0.46668	1.78686	1.00597			2820.56	0.14352	2788.23	0.30032	2794.5	-0.08815	2795.58	-0.23238	2790.37	-0.02613	2788.8	0.78781	2806.06	1.26991	2804.76	0.43426
0.1668	0.55563	2.17859	6.94564	0.53484	1.07757	1.0561			2820.69	0.14354	2773.2	0.49732	2801.3	0.13361	2791.69	-0.31131	2806.75	-0.2729	2801	0.86705	2805.32	1.32138	2825.54	0.50681
0.1678	1.5449	2.21538	-3.62866	0.3622	0.27531	1.05265			2820.81	0.14356	2784.05	0.40886	2827.9	0.15797	2800.84	-0.73754	2795.44	-0.12434	2791.08	0.97846	2804.13	1.35117	2798.38	0.68396
0.1688	1.46966	2.23335	-3.81315	0.29653	0.21631	1.05315			2820.93	0.14357	2787.9	0.09147	2803.99	0.00713	2801.15	-0.54984	2785.07	-0.3388	2804.25	1.07439	2799.23	1.80054	2779.6	0.66736
0.1698	4.29645	2.33627	1.33548	0.36788	2.12001	1.10872			2821.06	0.14359	2795.74	0.11691	2796.85	0.22423	2793.35	-0.54981	2793.71	-0.29372	2786.77	0.96582	2801.27	1.45622	2787.23	0.73474
0.1708	6.01608	2.29538	2.15856	0.30813	3.00213	1.08309			2821.18	0.14361	2792.33	0.44378	2804.43	0.11436	2779	-0.46941	2781.11	-0.54355	2783.52	0.98807	2799.44	1.62893	2784.23	1.10376
0.1718	2.86419	2.25389	1.41614	0.36422	1.47876	1.07086			2821.3	0.14363	2777.65	0.23971	2791.3	0.1189	2802.25	-0.16492	2785.55	-0.75416	2790.93	0.77059	2802.62	1.53408	2787.29	1.06474
0.1728	-2.0661	2.23556	0.40387	0.51282	-0.89805	1.08027			2821.43	0.14364	2771.62	0.28605	2805.27	0.28581	2797.99	-0.27009	2757.24	-0.77533	2799.6	0.64894	2805.49	1.16746	2783.22	1.24671
0.1738	0.28871	2.14878	-5.87665	0.57252	-0.56743	1.04795			2821.55	0.14366	2795.71	0.04846	2821.76	0.28792	2782.35	-0.12459	2783.84	-0.78901	2780.83	0.53263	2807.32	1.01442	2798.43	1.29723
0.1748	2.86427	2.13219	0.87434	0.91785	1.41386	1.08159			2821.68	0.14368	2788.31	0.18705	2797.55	0.51744	2788.72	0.07862	2779.85	-0.70453	2798.62	0.58082	2811.19	0.78412	2792.58	1.32551
0.1758	6.59859	2.20286	-7.7854	1.13893	2.08313	1.14012			2821.8	0.1437	2772.09	-0.08382	2807.06	0.43961	2778.94	0.26277	2804.48	-0.82056	2797.46	0.28958	2812.44	0.79373	2766.56	1.27657
0.1768	1.80927	2.13145	3.56304	0.89176	1.25094	1.07812			2821.92	0.14372	2810.4	0.13702	2805.47	0.49645	2776.43	-0.05893	2810.11	-0.57322	2801.1	0.31651	2814.3	0.53347	2788.29	1.00553
0.1778	-3.96206	2.19276	7.10693	1.15718	-0.96442	1.13756			2822.05	0.14374	2768.59	0.02613	2797.53	0.08357	2795.69	0.0291	2794.1	-0.22861	2798.08	0.28273	2812.76	0.83682	2789.62	1.1044
0.1788	1.61241	2.11708	-4.8251	1.04815	0.16245	1.09013			2822.17	0.14375	2796.43	-0.00373	2824.65	-0.12252	2796.57	0.31543	2791.15	-0.52703	2795.12	0.10058	2811.89	0.43145	2788.82	1.03991
0.1798	3.62626	2.10792	10.3813	1.11415	2.88887	1.09398			2822.29	0.14377	2788.08	0.02961	2791.14	-0.18409	2791.24	0.27365	2774.4	-0.33267	2792.59	0.00631	2811.22	0.48112	2800.47	0.867
0.1808	4.5776	2.25009	-5.86104	0.88089	1.39409	1.13134			2822.42	0.14379	2802.82	-0.04942	2808.25	-0.37114	2786.27	0.27819	2796.03	-0.27245	2802.1	-0.10106	2810.83	0.34775	2824.63	0.91147
0.1818	5.36798	2.29809	-1.90522	0.79266	2.23068	1.14281			2822.54	0.14381	2789.01	0.01589	2789.65	-0.44632	2808.73	0.24069	2782.93	-0.0878	2806.02	0.15276	2803.78	1.02408	2808.74	0.6095
0.1828	0.02415	2.25375	-0.04359	1.33144	0.00588	1.1872			2822.66	0.14383	2803.59	0.18134	2827.3	-0.59718	2795.46	-0.06621	2763.11	-0.01503	2804.91	0.27757	2805.1	0.99701	2788.38	0.635
0.1838	4.09756	2.20637	9.80137	1.16126	3.03524	1.14526			2822.79	0.14384	2802.03	0.25096	2797.76	-0.78369	2783.77	-0.08331	2810.7	0.07226	2802.86	0.52793	2806.4	1.61176	2804.6	0.80177
0.1848	2.0005	2.23758	4.11273	1.20296	1.40381	1.16453			2822.91	0.14386	2786.49	0.353	2825.6	-0.76624	2778.11	-0.07843	2788.43	0.01996	2809.68	0.55885	2812.56	1.15359	2810.63	0.42842
0.1858	5.92953	2.17164	2.02985	1.27706	2.94936	1.1432			2823.04	0.14388	2801.12	0.42428	2807.27	-0.97585	2793.81	-0.27746	2783.24	0.03814	2799.65	0.47059	2811.4	1.0896	2782.87	0.30464
0.1868	1.38679	2.0583	4.08582	1.5193	1.12006	1.12008			2823.16	0.1439	2781.51	0.76137	2799.26	-0.92492	2777.6	-0.5518	2790.13	0.00296	2785.28	0.79874	2813.02	0.70553	2790.19	0.31604
0.1878	0.93738	1.92122	-0.33964	1.63134	0.38836	1.0706			2823.28	0.14392	2794.96	0.72896	2803.65	-0.98513	2787.48	-0.27162	2807.29	-0.19125	2786.24	0.87298	2812.19	0.44922	2804.09	0.39926
0.1888	7.38282	1.99468	10.2676	1.58042	4.58277	1.09838			2823.41	0.14393	2793.06	0.75446	2801.39	-0.66612	2791.46	-0.44721	2797.04	-0.5641	2784.33	0.75908	2809.32	0.32806	2799.12	0.29973
0.1898	3.3089	2.00794	1.33203	1.63935	1.67138	1.11147			2823.53	0.14395	2794.53	0.58641	2813.35	-0.37787	2784.72	-0.55527	2773.99	-0.32948	2800	0.97252	2800.92	1.01107	2811.35	0.57932
0.1908	3.37217	1.95305	2.4853	1.79293	1.84031	1.10473			2823.65	0.14397	2792.24	0.48188	2798.17	-0.13042	2795.51	-0.72188	2791.79	-0.50089	2782.46	1.17181	2799.7	1.30083	2793.37	0.82156
0.1918	4.13474	1.95608	-4.65973	1.85264	1.34067	1.11328			2823.78	0.14399	2778.55	0.63153	2806.97	-0.00847	2796.71	-0.74236	2792.32	-0.6498	2797.62	1.23308	2798.96	1.52628	2799.82	0.70344
0.1928	0.38372	2.02607	5.17042	1.70507	0.79077	1.12783			2823.9	0.14401	2785.55	0.6376	2802.41	0.17345	2782.49	-0.776	2798.04	-0.80349	2792.25	1.04744	2795.66	1.77596	2776.81	0.64272
0.1938	6.76306	2.07192	-4.46324	1.66865	2.55136	1.14438			2824.03	0.14402	2771.87	0.62417	2798.68	0.17548	2812.2	-0.70812	2791.13	-0.71984	2815.99	0.76101	2795.2	1.83544	2801.88	0.39635
0.1948	6.7117	2.00723	-3.88717	1.96183	2.60257	1.14957			2824.15	0.14404	2806.92	0.39336	2804.47	0.21233	2791.82	-0.88153	2792.4	-0.65859	2791.4	0.59253	2793.15	1.65843	2773.75	0.34653
0.1958	0.77774	1.97728	1.22838	1.77608	0.5027	1.11379			2824.27	0.14406	2811.67	0.23066	2812.59	0.3813	2794.74	-0.84875	2810.2	-0.8086	2788.11	0.39766	2796.48	1.64221	2785.19	0.62876
0.1968	-0.44074	1.87881	-1.15827	1.86905	-0.33993	1.07993			2824.4	0.14408	2784.32	0.18412	2806.49	0.43083	2798.22	-0.67329	2804.75	-0.97256	2811.92	0.17234	2796.97	1.44538	2798.71	0.65515
0.1978	1.61733	1.87632	9.13398	1.78317	1.82708	1.0686			2824.52	0.1441	2778.46	-0.15648	2809.38	0.27258	2798.13	-0.42923	2793.89	-1.01683	2795.29	-0.17952	2797.84	1.35732	2794.05	0.83023
0.1988	0.000473	1.88129	-7.17406	1.78722	-0.8546	1.07132			2824.64	0.14411	2786.03	-0.36365	2812.1	0.27801	2782.87	-0.74924	2790.3	-0.97471	2805.05	-0.32567	2798.1	1.07523	2795.61	0.66952
0.1998	1.61624	1.99588	6.90864	2.1964	1.56118	1.17238			2824.77	0.14413	2795.66	-0.26891	2798.39	0.05475	2810.78	-0.69148	2785.54	-1.13018	2793.43	-0.09127	2797.4	1.50266	2779.17	0.7941
0.2008	1.77563	1.92821	9.18869	2.16791	1.90495	1.13802			2824.89	0.14415	2794.95	0.10081	2804.05	-0.11809	2791.56	-0.67351	2794.13	-1.15088	2810.09	-0.30546	2799.21	1.0733	2783.43	0.65913
0.2018	-0.5775	1.82937	-13.1519	2.18634	-1.83341	1.09511			2825.01	0.14417	2797.06	0.21942	2806.57	-0.44753	2789.64	-0.65542	2784.8	-1.06403	2820.26	-0.44518	2800.75	1.28418	2786.94	0.78823
0.2028	-0.46641	1.86591	7.58831	2.19944	0.69089	1.11349			2825.14	0.14419	2807.98	0.12474	2811.13	-0.40273	2782.48	-0.73962	2799.09	-1.02371	2804.79	-0.46353	2805.5	1.36437	2786.2	0.90316
0.2038	-1.40344	1.93236	1.58849	2.17772	-0.45412	1.14125			2825.26	0.14421	2808.36	0.07618	2809.84	-0.40348	2806.2	-0.71261	2785.08	-1.09229	2807.34	-0.56007	2805.4	1.83154	2807.8	0.96098
0.2048	2.00572	1.94484	5.03763	2.49638	1.51862	1.18488			2825.39	0.14422	2786.22	0.22604	2809.69	-0.30373	2792.44	-0.68131	2790.84	-0.98435	2806.13	-0.40406	2809.86	1.48871	2781.98	1.07542
0.2058	6.31161	1.92786	-2.07547	2.36011	2.63866	1.16109			2825.51	0.14424	2772.71	0.34314	2801.56	-0.32777	2799.19	-0.34051	2779.56	-1.0685	2835.56	-0.60161	2806.91	1.82038	2793.22	0.90886
0.2068	1.08065	1.93398	2.55823	2.5052	0.79987	1.18124			2825.63	0.14426	2798.68	0.54197	2821.09	-0.43224	2793.05	-0.39906	2791.67	-0.88325	2816.82	-0.3314	2807.66	1.74353	2790.25	1.04096
0.2078	6.03719	1.85872	10.8668	2.46615	4.05232	1.14214			2825.76	0.14428	2772.98	0.3586	2808.97	-0.31054	2805.53	-0.51169	2787.71	-0.85552	2807.57	-0.1712	2804.69	1.7412	2791.52	1.23699
0.2088	-3.44961	1.90138	-7.43858	2.59631	-2.46464	1.17722			2825.88	0.1443	2780.84	0.66509	2797.57	-0.13629	2788.12	-0.66513	2793.11	-0.4171	2806.82	0.11747	2808.43	1.55615	2808.26	1.21057
0.2098	1.55214	1.79895	0.88311	2.64493	0.81617	1.13611			2826	0.14431	2775.59	0.8725	2802.69	-0.06895	2797.67	-0.46935	2777.16	-0.58102	2812.27	0.36966	2810.89	1.33821	2802.28	1.33342
0.2108	-2.67946	1.72578	0.13559	2.5353	-1.21072	1.08955			2826.13	0.14433	2802.26	0.78681	2813.6	0.17987	2789.68	-0.40692	2802.73	-0.40557	2804.68	0.07067	2809.18	1.79511	2788.18	1.15936
0.2118	-0.75377	1.60843	12.3783	2.41884	1.11283	1.02207			2826.25	0.14435	2785.79	0.66199	2811.78	0.37696	2792.91	-0.34494	2799.42	-0.32063	2801.05	0.19989	2806.57	1.94688	2792.59	1.0294
0.2128	-2.9902	1.60308	11.3841	2.36446	-0.02216	1.01321			2826.38	0.14437	2800.95	0.96397	2804.97	0.73405	2800.98	-0.41929	2799.52	-0.13873	2811.79	0.12338	2806.92	1.88634	2787.9	0.95352
0.2138	3.10342	1.62173	8.79782	2.32973	2.46675	1.01764			2826.5	0.14439	2800.68	0.85689	2801.07	0.91381	2792.23	-0.22809	2773.45	-0.0111	2792.22	0.30029	2811.17	1.39503	2797.96	0.85358
0.2148	0.38671	1.59762	-0.27796	2.21106	0.1445	0.99295			2826.62	0.1444	2786.86	0.66101	2808.77	0.75774	2777.22	-0.23882	2803.86	0.32516	2796.65	0.47737	2806.24	2.10984	2810.99	0.74366
0.2158	-0.66136	1.56635	4.64798	2.06999	0.25069	0.96184			2826.75	0.14442	2801.14	0.65239	2809.71	0.6397	2791.14	-0.4045	2803.67	0.40266	2810.88	0.32661	2806.75	1.47828	2788.95	0.98923
0.2168	3.02064	1.5435	7.05307	2.06025	2.22268	0.95025			2826.87	0.14444	2803.3	0.55863	2787.83	0.57361	2799.92	-0.41679	2781.78	0.50194	2801.16	0.57451	2805.87	1.36136	2788.11	1.19642
0.2178	4.12514	1.53117	-0.58034	2.32813	1.82004	0.97648			2826.99	0.14446	2784.13	0.46023	2800.2	0.73091	2802.86	-0.44109	2781.69	0.41855	2790.97	0.43903	2801.97	1.46261	2784.3	0.80118
0.2188	3.88348	1.5819	-5.48643	2.10474	1.11938	0.97309			2827.12	0.14448	2797.6	0.47709	2805.29	0.52264	2782.89	-0.33414	2790.98	0.61327	2809.01	0.47831	2798.68	1.83139	2813.33	0.59766
0.2198	-1.82938	1.5372	11.1393	2.23675	0.48055	0.96873			2827.24	0.14449	2787.17	0.33434	2833.09	0.41721	2791.72	-0.45646	2787.21	0.38057	2783.74	0.47295	2803.22	0.99736	2809.72	0.63728
0.2208	2.76865	1.457	-8.13798	2.33739	0.29526	0.9442			2827.36	0.14451	2793.41	0.23002	2807.7	0.2682	2800.16	-0.70435	2799.72	0.47853	2814.95	0.12653	2800.72	1.27451	2792.63	0.52518
0.2218	0.99426	1.47061	6.89991	2.40537	1.2755	0.95856			2827.49	0.14453	2791.48	0.2181	2811.44	0.03029	2813.97	-0.4882	2782.86	0.57363	2798.29	0.25273	2803.19	1.16297	2794.82	0.47276
0.2228	2.73706	1.46914	-2.96355	2.53241	0.90072	0.97295			2827.61	0.14455	2794.16	0.20453	2800.64	-0.24536	2796.57	-0.35716	2802.52	0.41819	2815.16	0.16619	2807.94	1.15058	2815.13	0.28171
0.2238	-1.81235	1.37203	0.6105	2.54323	-0.75904	0.92955			2827.74	0.14457	2805.35	-0.15508	2802.45	-0.28794	2786.14	-0.27875	2790.59	0.41226	2812.27	0.25232	2805.33	1.16897	2789.76	0.27212
0.2248	6.13277	1.43478	14.9914	2.61391	4.58669	0.96672			2827.86	0.14458	2807.28	-0.21395	2817.62	-0.43859	2806.25	-0.40341	2782.88	0.33834	2797.14	0.08174	2806.74	1.50167	2791.89	0.37477
0.2258	-0.58696	1.47054	-0.57878	2.66526	-0.33866	0.98926			2827.98	0.1446	2810.34	-0.01849	2801.39	-0.39706	2805.46	-0.33657	2792.56	0.15623	2816.91	-0.06598	2810.84	1.24918	2807.54	0.63518
0.2268	1.55772	1.43071	-6.84551	2.41484	-0.10515	0.94121			2828.11	0.14462	2798.23	-0.0774	2808.77	-0.31855	2796.78	-0.17623	2798	0.15628	2793.42	0.03054	2811.97	1.20806	2808.2	0.54226
0.2278	3.67273	1.39232	4.23122	2.51266	2.1883	0.93529			2828.23	0.14464	2801.44	0.07979	2799.68	-0.37945	2792.03	-0.25777	2803.49	0.13354	2815.87	-0.1975	2813.2	0.95579	2823.37	0.26434
0.2288	-0.57301	1.4245	5.99962	2.20741	0.45112	0.91362			2828.35	0.14466	2794.15	-0.01485	2807.72	-0.43738	2812.53	-0.122	2765.38	0.13588	2800.15	-0.0032	2815.5	0.86267	2788.28	0.46318
0.2298	2.24882	1.5186	11.4261	2.01175	2.38783	0.93337			2828.48	0.14468	2788.55	0.14319	2797.54	-0.31215	2788.83	-0.04973	2787.63	0.10239	2792.44	0.17452	2811.22	1.2382	2787.71	0.52289
0.2308	2.76058	1.58249	3.43162	1.94999	1.67552	0.95532			2828.6	0.14469	2794.17	0.44246	2805.84	-0.22223	2797.27	0.06518	2801.84	0.17047	2812.81	-0.06201	2815.78	0.93041	2789.68	0.55634
0.2318	4.88931	1.54527	1.53847	2.0049	2.42168	0.94499			2828.73	0.14471	2802.37	0.45383	2812.28	-0.10384	2804.69	0.32096	2789.02	0.19848	2812.24	0.1509	2816.45	0.89697	2790.72	0.54387
0.2328	1.52976	1.46714	-3.89659	1.90842	0.23675	0.89762			2828.85	0.14473	2805.45	0.64365	2813.09	-0.12494	2796.78	0.1823	2805.86	0.29055	2814.47	0.15707	2814.31	1.13228	2810.1	0.64624
0.2338	2.2001	1.40211	6.59458	1.68463	1.79455	0.84139			2828.97	0.14475	2801.69	0.66714	2807.07	-0.01789	2784.24	0.09311	2797.19	0.30137	2804.98	0.341	2811.73	0.96122	2797.4	0.82366
0.2348	-1.12646	1.38423	12.2812	2.02119	0.93891	0.87307			2829.1	0.14477	2801.66	0.57416	2793.11	-0.23543	2791.61	0.21736	2771.97	0.11335	2795.55	0.16503	2813.98	0.50828	2790.3	0.91253
0.2358	-1.73119	1.3505	-1.47862	2.07338	-0.97104	0.8638			2829.22	0.14479	2780.63	0.73299	2802.65	-0.3665	2799.93	0.14461	2781.34	0.06522	2803.31	0.25352	2812.37	0.62998	2779.91	1.03947
0.2368	-0.0555	1.42247	-3.90981	2.02214	-0.4917	0.89071			2829.34	0.1448	2804.09	0.47939	2798.6	-0.36298	2805.32	0.16156	2797.11	0.10662	2795.74	0.16999	2811.64	0.82977	2811.63	1.10756
0.2378	1.11418	1.45247	1.31289	1.95023	0.6679	0.89622			2829.47	0.14482	2787.35	0.70972	2821.27	-0.34931	2792.46	0.05021	2799.36	0.12225	2806.51	0.02763	2813.03	0.72894	2798.39	1.17625
0.2388	1.88829	1.53742	-2.11101	1.76604	0.61422	0.91342			2829.59	0.14484	2784.42	0.75486	2804.13	-0.13888	2796.02	0.0454	2791.94	0.04014	2796.09	0.06101	2813.48	0.90818	2811.74	1.23936
0.2398	6.15348	1.47537	4.21539	1.48948	3.32393	0.85208			2829.71	0.14486	2811.2	1.1121	2832.28	-0.167	2786.43	-0.11189	2801.72	0.12885	2824.47	0.01868	2810.7	0.93788	2808.19	1.26276
0.2408	1.71405	1.56903	-5.86273	1.55499	0.08452	0.90296			2829.84	0.14488	2798.25	1.03865	2803.1	-0.17879	2797.97	-0.23738	2802.66	0.22788	2794.92	-0.02692	2811.48	1.06309	2798.39	1.26586
0.2418	2.20676	1.58581	1.98885	1.41576	1.24912	0.89406			2829.96	0.14489	2797.33	1.03045	2811.09	-0.32204	2800.1	-0.03427	2795.63	0.17317	2806.26	0.05618	2811.89	1.11012	2800.05	1.34955
0.2428	3.50612	1.49373	9.00195	1.33442	2.67837	0.84213			2830.09	0.14491	2778.71	1.31041	2791.26	-0.37145	2794.91	0.31805	2781.72	0.15525	2828.09	-0.06061	2811.74	0.91435	2779.82	1.47199
0.2438	2.97062	1.43673	-6.22218	1.29965	0.6179	0.81193			2830.21	0.14493	2782.33	1.24876	2814.4	-0.07681	2792.86	0.14147	2793.58	0.13303	2802.72	-0.12894	2810.01	1.30167	2809.34	1.51319
0.2448	4.4836	1.36663	2.26903	1.49472	2.32933	0.80318			2830.33	0.14495	2783.41	1.28089	2817.06	-0.11948	2805.55	0.27732	2787.56	0.18113	2797.4	-0.23873	2810.57	1.35399	2807.48	1.43787
0.2458	2.62117	1.41019	1.24571	1.44962	1.35154	0.81787			2830.46	0.14497	2811.48	1.4406	2792.73	0.05762	2802.69	0.01851	2774.32	0.29482	2804.33	-0.14868	2807.12	1.40624	2793.46	1.33622
0.2468	1.47198	1.3817	4.69509	1.71295	1.23474	0.83631			2830.58	0.14499	2793.89	1.32588	2797.64	0.11655	2795.8	0.12115	2785.34	0.25971	2805.01	-0.35378	2803.54	1.48201	2788.79	1.0431
0.2478	-0.51561	1.43578	5.32108	1.63403	0.39411	0.85183			2830.7	0.145	2792.9	1.50822	2812.65	0.06852	2787.95	0.0654	2794.58	0.03784	2819.5	-0.255	2800.13	2.18562	2806.26	0.85807
0.2488	-3.3351	1.45071	9.68568	1.69728	-0.38655	0.86629			2830.83	0.14502	2804.43	1.43296	2815.84	0.08206	2800.12	0.0671	2781.52	-0.17055	2806.98	-0.00633	2804.43	1.51405	2789.22	0.6648
0.2498	3.20067	1.55467	-3.56961	1.64306	1.04138	0.90759			2830.95	0.14504	2817.88	1.3275	2811.82	0.0764	2786.9	0.06967	2792.98	-0.25633	2808.23	-0.13886	2803.73	1.76012	2808.65	0.77267
0.2508	3.43968	1.41778	9.5276	1.5104	2.71068	0.82915			2831.08	0.14506	2800.26	1.05959	2808.36	0.03065	2808.54	0.0159	2790.62	-0.45891	2819.84	-0.23489	2802.55	1.88857	2787.63	0.71199
0.2518	-0.25562	1.47308	-3.5825	1.62006	-0.54576	0.86765			2831.2	0.14508	2805.69	1.08348	2799.39	0.17659	2798.83	0.04434	2799.45	-0.75184	2803.52	-0.48871	2803.43	1.49851	2806.05	0.59712
0.2528	-2.53547	1.50565	-8.16338	1.91574	-2.13517	0.91795			2831.32	0.1451	2799.29	0.79552	2820.17	0.51296	2796.91	0.11738	2822.63	-0.88985	2812.19	-0.36956	2802.3	1.27357	2803.15	0.35515
0.2538	1.17482	1.47557	-7.9795	2.08408	-0.4141	0.92412			2831.45	0.14511	2796.42	0.7004	2802.22	0.45505	2794.32	-0.29174	2804.61	-1.02648	2811.04	-0.26955	2799.98	1.62587	2810.55	0.39891
0.2548	3.39557	1.52269	-8.39017	1.99653	0.55301	0.93536			2831.57	0.14513	2799.25	0.60183	2788.37	0.34105	2784.55	-0.14642	2805.76	-1.2563	2818.7	-0.36972	2801.11	1.49703	2804.57	0.39305
0.2558	5.26422	1.53313	1.88797	1.93834	2.63798	0.93336			2831.69	0.14515	2792.11	0.5102	2814.62	0.37976	2795.49	-0.29034	2794.19	-1.36042	2814.83	-0.33339	2798.03	1.64783	2797.8	0.45254
0.2568	4.41368	1.49639	0.72485	2.02129	2.11193	0.92636			2831.82	0.14517	2811.68	0.22555	2781.92	0.21649	2795.25	0.01508	2790.65	-1.56777	2815.5	-0.16013	2797.38	2.39464	2792.69	0.34612
0.2578	-2.9043	1.45764	-2.36189	2.04205	-1.61613	0.91124			2831.94	0.14519	2801.39	0.41796	2796.24	0.08559	2787.86	-0.02615	2794.31	-1.54256	2798.18	-0.22787	2802.77	1.98361	2798.34	0.49458
0.2588	2.72102	1.47731	-0.54681	2.05137	1.18485	0.92137			2832.06	0.1452	2794.3	0.43223	2828.5	0.06267	2810.59	0.015	2807.82	-1.47297	2804	-0.13953	2804.12	1.84416	2788.8	0.46031
0.2598	-4.36185	1.42618	9.72609	1.753	-0.84914	0.86239			2832.19	0.14522	2811.95	0.29228	2815.23	0.05801	2789.1	-0.03518	2795.28	-1.44952	2821.89	-0.01719	2802.08	1.65659	2784.54	0.59989
0.2608	-0.16787	1.44739	3.54491	1.58097	0.34328	0.85178			2832.31	0.14524	2807.08	0.19812	2806.83	-0.01287	2798.4	0.00968	2803.02	-1.44001	2801.51	0.26055	2806.47	1.76459	2794.36	0.55692
0.2618	0.99094	1.57764	-2.47801	1.57121	0.16172	0.91054			2832.44	0.14526	2811.47	0.33683	2820.3	-0.22013	2790.65	0.12643	2797.49	-1.28389	2807.58	0.22271	2807.25	1.10279	2809.51	0.69282
0.2628	0.77599	1.53074	8.71106	1.68262	1.39393	0.90222			2832.56	0.14528	2800.5	0.3203	2812.62	-0.52875	2808.19	0.29982	2798.44	-1.09222	2821.84	0.55921	2805.78	0.98854	2805.61	0.71479
0.2638	1.34251	1.61547	1.99022	1.49828	0.85479	0.91896			2832.68	0.1453	2795.91	0.48896	2811.6	-0.75704	2789.64	0.16793	2791.39	-0.90112	2805.41	0.74896	2807.2	0.84977	2801.27	0.76855
0.2648	-0.06094	1.60802	-5.30648	1.41734	-0.66151	0.90589			2832.81	0.14531	2791.54	0.31812	2801.78	-0.6858	2818.09	0.13001	2791.96	-0.71105	2801.06	0.9349	2809.31	0.89876	2782.18	0.92093
0.2658	5.16324	1.52096	3.06323	1.39062	2.73941	0.8629			2832.93	0.14533	2810.88	0.41425	2795.97	-0.59298	2795.82	0.13206	2808.89	-0.66735	2813.06	1.17126	2811.79	0.531	2795.36	0.75212
0.2668	0.19425	1.59136	-2.45296	1.54446	-0.2032	0.91379			2833.05	0.14535	2780.38	0.35332	2827.81	-0.67727	2798.62	-0.00425	2790.69	-0.67165	2804.32	1.13824	2812.34	0.64247	2789.92	0.65354
0.2678	-1.6753	1.61219	2.90487	1.44542	-0.4256	0.91162			2833.18	0.14537	2807.38	0.58844	2817.54	-0.41635	2798.51	0.01735	2771.89	-0.64694	2805.49	1.04228	2813.38	1.06228	2803.95	0.70278
0.2688	1.21815	1.65471	-2.35376	1.06191	0.27981	0.88562			2833.3	0.14539	2805.44	0.40406	2811.57	-0.30876	2797.67	0.05099	2781.37	-0.56423	2805.41	1.29996	2806.04	1.39802	2794.63	0.45869
0.2698	0.30844	1.68163	4.46195	1.43566	0.67311	0.94273			2833.43	0.14541	2796.31	0.37661	2824.48	-0.21475	2810.11	-0.125	2804.23	-0.40512	2788.48	1.21283	2806.14	1.26736	2780.46	0.43951
0.2708	0.39215	1.60573	8.83946	1.39947	1.2299	0.9036			2833.55	0.14542	2790.93	0.27899	2800.17	-0.43215	2788.52	-0.03358	2813.3	-0.2825	2800.02	0.97322	2803.22	1.44573	2822.49	0.29953
0.2718	1.31537	1.59308	5.29204	1.50915	1.23563	0.91095			2833.67	0.14544	2809.8	0.40193	2808.26	-0.31571	2807.15	-0.00109	2798.82	-0.24093	2799.07	0.94926	2804.07	1.56012	2808.95	0.29387
0.2728	3.75234	1.59617	2.87471	1.44027	2.06692	0.90424			2833.8	0.14546	2812.28	0.33625	2812.15	0.2174	2786.39	0.1127	2794.27	-0.3704	2811.61	1.00307	2803.39	1.16102	2800.54	0.20396
0.2738	3.49884	1.66414	0.26233	1.22629	1.63827	0.91004			2833.92	0.14548	2801.04	0.36757	2808.96	0.50475	2794.39	-0.16045	2795.84	-0.61338	2805.84	0.80467	2808.28	0.9729	2811.27	0.22173
0.2748	3.48944	1.76871	-2.15454	1.08423	1.34718	0.94141			2834.04	0.1455	2797.12	0.37898	2797.77	0.63108	2800.25	-0.16	2772.05	-0.75546	2821.82	0.52776	2807.14	1.27504	2796.13	0.22587
0.2758	-0.84868	1.78544	8.22551	1.13214	0.58609	0.95497			2834.17	0.14552	2810.38	0.3752	2838.86	0.69749	2809.23	-0.24903	2784.66	-0.76102	2810.86	0.21549	2809.95	1.36426	2794.6	-0.15097
0.2768	2.23346	1.80314	5.01402	1.01005	1.62487	0.94881			2834.29	0.14553	2789.79	0.55515	2795.19	0.70863	2788.13	-0.34062	2801.22	-0.89723	2792.1	0.13928	2815.21	1.14812	2811.42	-0.13979
0.2778	3.21846	1.74571	8.23383	1.0903	2.46037	0.93183			2834.41	0.14555	2793.79	0.68682	2811.73	0.76207	2792.7	-0.28688	2797.8	-0.6503	2802.48	0.03415	2818.46	1.09268	2809.18	-0.00468
0.2788	2.13893	1.85051	12.8165	1.46412	2.50304	1.02455			2834.54	0.14557	2788.31	0.71928	2796.43	0.48032	2815	-0.5178	2795.56	-0.75167	2803.8	-0.11814	2818.64	1.21137	2788.62	-0.06788
0.2798	1.82986	1.86477	1.53465	1.63238	1.02421	1.05129			2834.66	0.14559	2799.01	0.69706	2812.75	0.4797	2787.81	-0.50479	2786.67	-0.84389	2816.39	-0.1819	2817.64	1.39241	2797.95	0.02003
0.2808	2.78157	1.87109	8.45854	1.77089	2.28597	1.07101			2834.79	0.14561	2813.58	0.70174	2807.01	0.49628	2800.17	-0.29394	2792.91	-0.97427	2814.38	-0.21529	2817.73	0.9434	2812.69	0.30028
0.2818	0.88664	1.92066	7.66195	1.55158	1.31825	1.0678			2834.91	0.14563	2777.78	0.79322	2788.36	0.71842	2810.27	-0.32176	2817.47	-1.05935	2801.74	0.03681	2813.41	1.158	2809	0.33545
0.2828	2.91319	1.95976	2.59716	1.52457	1.65051	1.08271			2835.03	0.14564	2776.7	0.84561	2811.39	0.53492	2796.84	-0.40393	2789.93	-0.81373	2824.37	-0.07692	2808.41	1.77177	2793.89	0.36551
0.2838	2.53306	2.08252	-3.42096	1.51813	0.75366	1.13842			2835.16	0.14566	2789.47	0.68611	2829.89	0.22319	2798.94	-0.46473	2809.35	-0.91447	2821.57	0.00819	2812.57	1.46334	2795.15	0.29557
0.2848	-0.40745	1.95748	-8.62255	1.57486	-1.21345	1.0876			2835.28	0.14568	2814.39	0.59464	2817.83	0.00684	2792.81	-0.25254	2792.31	-0.83036	2814.56	0.10689	2813.92	1.43741	2815.12	0.27826
0.2858	-0.04486	2.10751	3.50792	1.48225	0.39768	1.14572			2835.4	0.1457	2791.7	0.68615	2794.13	-0.23364	2798.86	-0.41787	2795.76	-0.64839	2804.73	0.16836	2815.54	1.20072	2794.42	0.14959
0.2868	4.91155	2.13421	-1.97663	1.56904	2.02553	1.16843			2835.53	0.14572	2813.54	0.88094	2796.41	-0.24632	2793.64	-0.33974	2802.23	-0.6849	2791.73	0.10802	2814.86	1.04335	2793.6	0.49883
0.2878	-2.44748	2.10709	1.77202	1.65274	-0.91604	1.1659			2835.65	0.14574	2786.57	0.71502	2822.8	-0.20931	2789.56	-0.37726	2779.3	-0.3876	2814.33	0.12169	2812.74	1.13701	2813.95	0.52856
0.2888	5.43521	2.15526	-8.08808	1.44732	1.52166	1.16366			2835.78	0.14575	2797.85	0.63379	2803.16	-0.23456	2796.9	-0.32588	2792.72	-0.67425	2803.91	0.13488	2807.67	1.4302	2797.2	0.49836
0.2898	1.50829	2.20002	-6.23911	1.56328	-0.05216	1.19818			2835.9	0.14577	2804	0.64343	2814.33	-0.08352	2790.87	-0.23118	2798.17	-0.60541	2803.32	0.25462	2808.4	1.19432	2791.93	0.72933
0.2908	1.71357	2.21906	2.85268	1.5769	1.1312	1.20856			2836.02	0.14579	2790.28	0.84872	2821.46	-0.01601	2801.36	-0.07622	2782.17	-0.42091	2812.23	-0.03334	2805.48	1.44453	2811.34	0.88012
0.2918	5.30454	2.22079	1.98293	1.63446	2.68031	1.21635			2836.15	0.14581	2798.33	0.9752	2816.84	0.08956	2808.34	-0.1302	2782.26	-0.30663	2818.57	0.03595	2807.89	1.57716	2806.63	0.623
0.2928	3.26915	2.24757	-3.06198	1.89216	1.13847	1.25941			2836.27	0.14583	2783.22	0.77415	2796.93	0.11514	2798.63	-0.14407	2789.86	-0.24326	2806.08	0.04256	2809.81	1.35184	2803.21	0.62346
0.2938	5.67457	2.34615	-10.5572	1.94918	1.35239	1.31169			2836.39	0.14585	2796.12	0.62442	2811.67	0.15044	2808.77	-0.4541	2812.16	-0.40731	2829.56	0.15348	2810.15	1.03622	2807.79	0.44779
0.2948	4.34338	2.20005	12.839	1.97664	3.53026	1.24762			2836.52	0.14586	2809.9	0.83948	2831.09	0.27979	2803.65	-0.54638	2800.99	-0.18219	2812.36	0.14434	2811.82	0.88336	2800.4	0.59361
0.2958	0.61274	2.24816	0.42371	2.21903	0.33364	1.29838			2836.64	0.14588	2794.94	1.02587	2807.01	0.23347	2781.12	-0.5165	2793.03	-0.04727	2834.43	-0.0162	2809.25	1.23024	2764.75	0.54639
0.2968	1.97599	2.2587	6.83899	2.11644	1.72673	1.29112			2836.76	0.1459	2793.66	0.79417	2799.83	0.31424	2794.29	-0.39353	2796.11	-0.24268	2807.92	-0.03322	2810.21	0.57376	2801.33	0.59134
0.2978	1.62947	2.20227	1.18258	2.0774	0.89221	1.26047			2836.89	0.14592	2805.04	0.53154	2810.47	0.39017	2803.65	-0.24847	2799.36	-0.13629	2783.89	0.14071	2818.24	0.11769	2812.43	0.44589
0.2988	2.95121	2.18064	-5.59217	2.13197	0.69002	1.25716			2837.01	0.14594	2805.84	0.44378	2816.77	0.28487	2824.48	-0.28041	2802.62	-0.3249	2798.89	0.11723	2819.17	0.24746	2796.53	0.47821
0.2998	1.99769	2.14511	2.44063	1.83492	1.21336	1.2056			2837.14	0.14596	2806.96	0.45323	2795.39	0.49094	2799.25	-0.18209	2794.84	-0.14487	2785.73	0.33055	2819.92	0.35326	2791.41	0.47037
0.3008	4.05405	2.11078	-1.12588	1.9317	1.73288	1.20144			2837.26	0.14597	2788.24	0.4446	2825.09	0.63541	2788.55	-0.16458	2802.75	-0.03444	2810.1	0.41886	2824.36	0.20367	2806.12	0.40733
0.3018	4.34256	2.17134	3.30068	1.80205	2.39636	1.21398			2837.38	0.14599	2799.68	0.28608	2796.92	0.37272	2801.07	-0.22413	2798.48	-0.16396	2815.04	0.83794	2820.49	0.97926	2800.25	0.44416
0.3028	-3.18482	2.20174	0.51018	1.87383	-1.41135	1.23661			2837.51	0.14601	2816.62	-0.02043	2798.44	0.30827	2810.08	-0.28773	2802.5	-0.15436	2806.26	0.92159	2814.71	1.12658	2772.18	0.42327
0.3038	2.80947	2.10599	10.9018	1.7796	2.59334	1.18132			2837.63	0.14603	2792.83	0.0638	2803.17	0.38554	2809.2	-0.32718	2814.82	-0.01971	2805.1	0.8891	2817.48	0.92464	2814.07	0.44979
0.3048	1.90193	2.12958	0.60165	1.35833	0.94977	1.14214			2837.75	0.14605	2811.81	0.42128	2809.02	0.47478	2785.41	-0.05793	2795.52	-0.01985	2809.08	0.839	2813.61	0.673	2796.38	0.59413
0.3058	3.71793	2.0991	-1.32632	1.49796	1.55874	1.14473			2837.88	0.14607	2803.7	0.34835	2804.86	0.53881	2788.49	0.02058	2780.56	0.05675	2805.2	0.49722	2814.41	0.54746	2802.18	0.50495
0.3068	7.79214	2.06814	-9.29676	1.31599	2.47435	1.10886			2838	0.14608	2805.25	0.28817	2829.94	0.57042	2787.38	-0.2004	2799.89	-0.14118	2799.39	0.7475	2816	0.29563	2803.86	0.36172
0.3078	6.40797	2.08201	-0.65253	1.24707	2.87221	1.10714			2838.13	0.1461	2818.02	0.4248	2819.63	0.61186	2799.98	-0.3096	2787.22	-0.1935	2802.62	0.76422	2820.81	0.09008	2812.84	0.46799
0.3088	3.35635	2.04774	-2.69024	1.20735	1.22515	1.08668			2838.25	0.14612	2807.19	0.48886	2796.98	0.59801	2791.51	-0.33902	2800.54	-0.27291	2800.18	0.90812	2820.97	0.24725	2818.67	0.54381
0.3098	-3.65609	1.95674	2.34623	1.56816	-1.40691	1.08761			2838.37	0.14614	2785.22	0.66731	2807.26	0.75763	2805.04	-0.31277	2804.89	-0.03256	2822.79	0.88666	2826.19	-0.01972	2796.4	0.60892
0.3108	3.28988	2.02766	5.00293	1.64155	2.11469	1.129			2838.5	0.14616	2790.36	0.78345	2800.89	0.6219	2790.2	-0.405	2800.39	0.09125	2818.7	0.72289	2822.35	0.27334	2813.76	0.67742
0.3118	1.19388	2.1422	7.97126	1.36955	1.50153	1.14928			2838.62	0.14618	2797.55	0.60803	2821.11	0.4524	2807.11	-0.35684	2812.87	0.004	2805.36	0.85316	2820.59	0.43135	2794.14	0.49046
0.3128	-0.39241	2.1274	1.79057	1.48901	0.03259	1.15678			2838.74	0.1462	2795.53	0.74942	2828.59	0.71961	2816.65	-0.25341	2801.37	0.11094	2811.07	0.84315	2814.75	0.87016	2806.84	0.45024
0.3138	3.2328	2.3095	-1.76529	1.45144	1.28004	1.23598			2838.87	0.14621	2794.28	0.65543	2798.88	0.63209	2797.12	-0.37208	2789.9	0.11892	2790.69	0.80432	2813.56	0.7328	2803.52	0.44538
0.3148	3.62558	2.1611	7.90432	1.40422	2.61491	1.16226			2838.99	0.14623	2790.37	0.8914	2793.78	0.57343	2814.27	-0.12113	2791.81	-0.17063	2806.85	0.60303	2811.41	1.24045	2804.47	0.44941
0.3158	0.90971	2.24457	-4.61227	1.68705	-0.13212	1.23449			2839.11	0.14625	2810.66	0.45145	2795.4	0.69782	2799.35	0.01303	2786.11	-0.17715	2824.8	0.74346	2811.89	0.99197	2796.74	0.4354
[truncated: 26,445 more rows]

## Sheet: Figure 4
Figure 4b													Figure 4c													Figure 4c histogram
[truncated: 33,952 more rows]

## Sheet: Figure 5
Figure 5b													Figure 5b histogram					Figure 5b											Figure 5c histogram
[truncated: 955 more rows]

[truncated: 8 more sheets: SI Fig 2, SI Fig 3, Si Fig 4, SI Fig 5, SI FIg 7, SI Fig 8, SI Fig 9, SI Fig 11]
